# Supplementary material for: Identification of protein phosphatase 4 catalytic subunit as a Wnt promoting factor in pan-cancer and Xenopus early embryogenesis
Source: Sci Rep. 2023 Jun 23;13:10240. doi: 10.1038/s41598-023-35719-y (PMC10290155; doi:10.1038/s41598-023-35719-y)
Supplement: Supplementary file 1 — Supplementary Information 1. [file 41598_2023_35719_MOESM1_ESM.xlsx]

## Sheet: Sheet1
ONTOLOGY	ID	Description	GeneRatio	BgRatio	pvalue	p.adjust	qvalue	geneID	Count	Disease
BP	GO:0043588	skin development	11/186	296/18800	0.000182944	0.0363692	0.0351252	EREG/SCEL/S100A7/SPRR2G/IL20/KLK5/KRT72/KRT83/CDSN/KRT81/SPRR2F	11	BLCA
BP	GO:0008544	epidermis development	14/186	355/18800	1.25036e-05	0.00828574	0.00800233	EREG/SCEL/S100A7/SPRR2G/IL20/KLK5/KLK7/KRT72/KRT83/CST6/CALML5/CDSN/KRT81/SPRR2F	14	BLCA
BP	GO:0030216	keratinocyte differentiation	11/186	167/18800	8.74276e-07	0.00173806	0.00167861	EREG/SCEL/S100A7/SPRR2G/IL20/KLK5/KRT72/KRT83/CDSN/KRT81/SPRR2F	11	BLCA
BP	GO:0030216	keratinocyte differentiation	8/157	167/18800	8.15794e-05	0.0300532	0.0300532	CASP14/S100A7/IVL/KRT1/DNASE1L2/SPRR1B/KRT75/LCE1A	8	BRCA
BP	GO:0008544	epidermis development	32/663	355/18800	1.25759e-06	0.00165465	0.00153891	CYP26B1/COL17A1/PTHLH/VDR/COL7A1/IL1A/EREG/SOX21/KRT34/SCEL/POU2F3/CRABP2/ST14/CD109/SPRR3/FABP5/KLK5/KRT80/DNASE1L2/KLK7/KRT86/KRT83/SOSTDC1/KRT15/OVOL1/CST6/TPRN/KRT16/PDZD7/SLC44A4/KRT81/NTF4	32	CHOL
BP	GO:0043588	skin development	5/38	296/18800	0.000306695	0.0115887	0.00869354	KRT6C/KRT4/KRT6B/KRT16/SPRR2F	5	COAD
BP	GO:0008544	epidermis development	5/38	355/18800	0.00070198	0.0195446	0.0146619	KRT6C/KRT4/KRT6B/KRT16/SPRR2F	5	COAD
BP	GO:0030216	keratinocyte differentiation	5/38	167/18800	2.06251e-05	0.00193573	0.00145213	KRT6C/KRT4/KRT6B/KRT16/SPRR2F	5	COAD
BP	GO:0043588	skin development	20/145	296/18800	1.38277e-13	6.88275e-11	6.17881e-11	CASP14/CYP27B1/IL1A/KRT17/S100A7/SPRR2G/KRT82/IL20/LCE3D/KRT75/KRT9/SFN/ALOXE3/ALOX12B/SPRR4/KRT10/KRT16/LCE1A/LORICRIN/LCE1F	20	ESCA
BP	GO:0061436	establishment of skin barrier	4/145	25/18800	3.78591e-05	0.0068525	0.00615165	SFN/ALOXE3/ALOX12B/KRT16	4	ESCA
BP	GO:0033561	regulation of water loss via skin	4/145	29/18800	6.93993e-05	0.0106288	0.0095417	SFN/ALOXE3/ALOX12B/KRT16	4	ESCA
BP	GO:0008544	epidermis development	26/145	355/18800	2.82336e-18	5.6213e-15	5.04638e-15	PTHLH/CASP14/CYP27B1/IL1A/KRT17/KLK14/S100A7/SPRR2G/KRT82/IL20/LCE3D/FABP5/BNC1/KRT75/KRT9/SFN/CALML5/SPRR4/KRT10/KRT16/LCE1A/KRT14/KRTDAP/C1orf68/LORICRIN/LCE1F	26	ESCA
BP	GO:0045684	positive regulation of epidermis development	4/145	32/18800	0.000103203	0.0145265	0.0130408	CYP27B1/IL20/SFN/KRT10	4	ESCA
BP	GO:0030216	keratinocyte differentiation	17/145	167/18800	1.28705e-14	1.28126e-11	1.15022e-11	CASP14/CYP27B1/IL1A/KRT17/S100A7/SPRR2G/KRT82/IL20/LCE3D/KRT75/SFN/SPRR4/KRT10/KRT16/LCE1A/LORICRIN/LCE1F	17	ESCA
BP	GO:0043588	skin development	19/597	296/18800	0.00303166	0.0290828	0.0234889	TFAP2B/ALX4/NGFR/DKK1/COL1A1/CYP27B1/CSTA/HOXA7/HOXC13/COL5A1/ANXA1/GATA6/ST14/COL1A2/KRT80/COL3A1/KRT75/FOXE1/COL5A2	19	LGG
BP	GO:0043588	skin development	16/232	296/18800	8.92209e-07	0.000317101	0.000278447	PAX6/ALX4/LHX2/DKK1/KRT36/KRT17/IVL/DNASE1L2/SPRR1B/KRT86/KRT83/FOXE1/POU3F1/KRT16/GJB3/KRT81	16	MESO
BP	GO:0098773	skin epidermis development	6/232	93/18800	0.00103222	0.033743	0.0296298	ALX4/LHX2/DKK1/KRT17/DNASE1L2/FOXE1	6	MESO
BP	GO:0008544	epidermis development	19/232	355/18800	9.56291e-08	9.22821e-05	8.10331e-05	PAX6/ALX4/COL17A1/LHX2/DKK1/COL7A1/KRT36/KRT17/IVL/DNASE1L2/SPRR1B/KRT86/KRT83/FOXE1/POU3F1/KRT16/KRT14/HES5/KRT81	19	MESO
BP	GO:0098773	skin epidermis development	6/232	93/18800	0.00103222	0.033743	0.0296298	ALX4/LHX2/DKK1/KRT17/DNASE1L2/FOXE1	6	MESO
BP	GO:0030216	keratinocyte differentiation	11/232	167/18800	7.43795e-06	0.00107664	0.000945403	PAX6/KRT36/KRT17/IVL/DNASE1L2/SPRR1B/KRT86/KRT83/POU3F1/KRT16/KRT81	11	MESO
BP	GO:0043588	skin development	16/321	296/18800	5.3344e-05	0.00302002	0.00233141	DSP/FERMT1/FA2H/CASP14/LSR/VDR/HOXC13/COL5A1/GATA6/ST14/KRT84/CLDN1/SHH/KRT8/KRT5/KRT6A	16	PCPG
BP	GO:0008544	epidermis development	19/321	355/18800	1.2334e-05	0.00108339	0.00083636	KCNQ1/MCOLN3/COL17A1/PTHLH/DSP/FERMT1/FA2H/CASP14/VDR/HOXC13/GATA6/ST14/HOXB13/KRT84/SHH/KRT8/KRT5/SLC44A4/KRT6A	19	PCPG
BP	GO:0030216	keratinocyte differentiation	4/31	167/18800	0.000156719	0.0264371	0.0219429	KRT75/KRT6C/ETV4/SPRR2F	4	PRAD
BP	GO:0043588	skin development	23/452	296/18800	8.73005e-07	7.21296e-05	6.41021e-05	IL1A/CSTA/EREG/WNT10A/SCEL/S100A7/LCE3D/SPRR2D/KRT78/KRT75/REG3A/ALOXE3/KRT79/LCE3A/KRT3/KRT16/LCE2A/GJB3/CLDN4/RYR1/LTB/SPRR2A/SPRR2F	23	SARC
BP	GO:0008544	epidermis development	23/452	355/18800	1.79629e-05	0.000914875	0.000813055	IL1A/CSTA/EREG/KRT34/WNT10A/SCEL/S100A7/LCE3D/SPRR2D/KRT78/KRT75/KRT15/REG3A/CALML5/KRT79/LCE3A/KRT3/KRT16/KRT14/LCE2A/NTF4/SPRR2A/SPRR2F	23	SARC
BP	GO:0030216	keratinocyte differentiation	17/452	167/18800	6.01204e-07	5.49041e-05	4.87936e-05	IL1A/CSTA/EREG/SCEL/S100A7/LCE3D/SPRR2D/KRT78/KRT75/REG3A/KRT79/LCE3A/KRT3/KRT16/LCE2A/SPRR2A/SPRR2F	17	SARC
BP	GO:0043588	skin development	12/168	296/18800	1.47582e-05	0.00680351	0.00610211	NGFR/COMP/EREG/TGM3/KRT17/WNT10A/S100A7/SPRR3/KLK5/KRT75/SFN/GJB3	12	THCA
BP	GO:0008544	epidermis development	12/168	355/18800	8.62948e-05	0.0163737	0.0146857	NGFR/EREG/TGM3/KRT17/WNT10A/S100A7/SPRR3/KLK5/KRT75/CST6/SFN/KRT14	12	THCA
BP	GO:0048730	epidermis morphogenesis	4/168	34/18800	0.000231468	0.0213414	0.0191412	NGFR/TGM3/KRT17/WNT10A	4	THCA
BP	GO:0030216	keratinocyte differentiation	8/168	167/18800	0.000130722	0.0170619	0.015303	EREG/TGM3/KRT17/S100A7/SPRR3/KLK5/KRT75/SFN	8	THCA
BP	GO:0043588	skin development	16/168	296/18800	1.0218e-08	4.50105e-06	4.21629e-06	LHX2/SOX21/KRT17/KRT71/SPRR3/SPRR2D/KLK5/SPRR1A/KRT4/SOSTDC1/KRT27/SPRR4/KRT79/KRT16/KRT81/SPRR2A	16	UCES
BP	GO:0098773	skin epidermis development	6/168	93/18800	0.000186788	0.0165363	0.0154901	LHX2/SOX21/KRT17/KRT71/SOSTDC1/KRT27	6	UCES
BP	GO:0008544	epidermis development	18/168	355/18800	3.19885e-09	2.81818e-06	2.63989e-06	LHX2/SOX21/KRT17/KRT71/SPRR3/SPRR2D/KLK5/SPRR1A/KRT4/SOSTDC1/KRT27/SPRR4/KRT79/KRT16/KRT14/GJB5/KRT81/SPRR2A	18	UCES
BP	GO:0098773	skin epidermis development	6/168	93/18800	0.000186788	0.0165363	0.0154901	LHX2/SOX21/KRT17/KRT71/SOSTDC1/KRT27	6	UCES
BP	GO:0048730	epidermis morphogenesis	4/168	34/18800	0.000231468	0.0185385	0.0173657	KRT17/KRT71/SOSTDC1/KRT27	4	UCES
BP	GO:0030216	keratinocyte differentiation	12/168	167/18800	3.46167e-08	1.21989e-05	1.14271e-05	KRT17/KRT71/SPRR3/SPRR2D/KLK5/SPRR1A/KRT4/SPRR4/KRT79/KRT16/KRT81/SPRR2A	12	UCES
