# Supplementary material for: Identification of protein phosphatase 4 catalytic subunit as a Wnt promoting factor in pan-cancer and Xenopus early embryogenesis
Source: Sci Rep. 2023 Jun 23;13:10240. doi: 10.1038/s41598-023-35719-y (PMC10290155; doi:10.1038/s41598-023-35719-y)
Supplement: Supplementary file 2 — Supplementary Information 2. [file 41598_2023_35719_MOESM2_ESM.xlsx]

## Sheet: Sheet1
ONTOLOGY	ID	Description	GeneRatio	BgRatio	pvalue	p.adjust	qvalue	geneID	Count	Disease
BP	GO:0006936	muscle contraction	49/480	349/18800	1.46e-22	4.97e-19	4.14e-19	ATP1A2/PTGER3/MYLK/TACR2/PPP1R12B/SMPX/SLC8A3/MYL9/MYOM1/ACTA2/P2RX1/SGCA/MYH3/CASQ2/ADRA1A/CALD1/MYH2/KCNA5/CNN1/CKMT2/CHRM3/MYH11/DTNA/SCN7A/TMOD1/TPM1/MYOCD/SCN2B/CACNA1C/KCNMA1/LMOD1/TBX20/CACNB2/SGCD/DES/CHRM2/SYNM/CTNNA3/SMTN/PRKG1/CACNA1H/FLNA/TPM2/PLN/RYR2/DMD/KBTBD13/KLHL41/MIR145	49	BLCA
BP	GO:0003012	muscle system process	55/480	449/18800	2.57e-22	4.97e-19	4.14e-19	ATP1A2/MYOC/PTGER3/MYLK/TACR2/PPP1R12B/SMPX/SLC8A3/MYL9/MYOM1/ACTA2/P2RX1/SGCA/MYH3/CASQ2/ADRA1A/CALD1/MYH2/KCNA5/CNN1/GATA5/CKMT2/CHRM3/MYH11/DTNA/SCN7A/TMOD1/TPM1/MYOCD/SCN2B/CACNA1C/AKAP6/KCNMA1/LMOD1/HAND2/PI16/TBX20/CACNB2/SGCD/MYOZ2/DES/CHRM2/SYNM/CTNNA3/SMTN/PRKG1/CACNA1H/FLNA/TPM2/PLN/RYR2/DMD/KBTBD13/KLHL41/MIR145	55	BLCA
BP	GO:0007517	muscle organ development	38/480	334/18800	1.16e-14	1.5e-11	1.25e-11	FHL1/MYLK/SPEG/COL19A1/ASB2/SGCG/MEOX2/SGCA/HLF/MYH3/RBM24/HAND1/WNT5A/POPDC2/ITGA7/TPM1/MYOCD/RXRG/TAGLN/JPH2/MKX/EPHB1/ACTC1/TCF23/TBX20/CFL2/SGCD/MYOZ2/DES/SMTN/FGF3/CACNA1H/SVIL/KEL/RYR2/DMD/KLHL41/MIR145	38	BLCA
BP	GO:0060537	muscle tissue development	39/480	405/18800	1.14e-12	1.1e-09	9.14e-10	MYLK/ITGA8/FGF20/COL19A1/ASB2/FGF9/SGCG/MEOX2/HLF/RBM24/HAND1/WNT5A/ADRA1A/POPDC2/GATA5/MYH11/ITGA7/TPM1/MYOCD/RXRG/JPH2/AKAP6/PGM5/EPHB1/CSRP1/ACTC1/PI16/TBX20/CFL2/SGCD/MYOZ2/FGF3/SVIL/KEL/PLN/RYR2/DMD/KLHL41/MIR145	39	BLCA
BP	GO:0042692	muscle cell differentiation	36/480	387/18800	2.35e-11	1.82e-08	1.52e-08	PRDM6/FGF10/SPEG/ITGA8/ASB2/MYL9/FGF9/FOXF1/MYH3/RBM24/ADRA1A/POPDC2/FLNC/MYH11/ADGRB3/TMOD1/TPM1/MYOCD/ZEB1/AKAP6/PGM5/CSRP1/ACTC1/LMOD1/TCF23/PI16/CFL2/RBPMS2/SGCD/MYOZ2/CACNA1H/KEL/DMD/KLHL41/ERVW-1/MIR145	36	BLCA
BP	GO:0090257	regulation of muscle system process	27/480	250/18800	2.93e-10	1.89e-07	1.57e-07	ATP1A2/TACR2/PPP1R12B/SLC8A3/MYL9/P2RX1/SGCA/CASQ2/ADRA1A/CNN1/GATA5/CHRM3/TPM1/MYOCD/CACNA1C/AKAP6/KCNMA1/HAND2/PI16/CHRM2/CTNNA3/PRKG1/PLN/RYR2/DMD/KBTBD13/MIR145	27	BLCA
BP	GO:0006937	regulation of muscle contraction	22/480	170/18800	4.31e-10	2.38e-07	1.98e-07	ATP1A2/TACR2/PPP1R12B/SLC8A3/MYL9/P2RX1/CASQ2/ADRA1A/CNN1/CHRM3/TPM1/MYOCD/CACNA1C/KCNMA1/CHRM2/CTNNA3/PRKG1/PLN/RYR2/DMD/KBTBD13/MIR145	22	BLCA
BP	GO:0006941	striated muscle contraction	21/480	178/18800	5.87e-09	2.84e-06	2.36e-06	ATP1A2/SMPX/SLC8A3/MYH3/CASQ2/ADRA1A/KCNA5/DTNA/TPM1/SCN2B/CACNA1C/CACNB2/SGCD/SYNM/CTNNA3/FLNA/PLN/RYR2/DMD/KBTBD13/KLHL41	21	BLCA
BP	GO:0055002	striated muscle cell development	13/480	67/18800	1.2e-08	4.65e-06	3.87e-06	MYL9/MYH3/FLNC/MYH11/TMOD1/TPM1/PGM5/CSRP1/ACTC1/LMOD1/CFL2/MYOZ2/KLHL41	13	BLCA
BP	GO:0006939	smooth muscle contraction	16/480	112/18800	2.55e-08	8.43e-06	7.01e-06	ATP1A2/PTGER3/MYLK/TACR2/ACTA2/P2RX1/ADRA1A/CNN1/CHRM3/MYH11/MYOCD/KCNMA1/CHRM2/SMTN/PRKG1/MIR145	16	BLCA
BP	GO:0055001	muscle cell development	20/480	183/18800	4.98e-08	1.48e-05	1.23e-05	ASB2/MYL9/MYH3/ADRA1A/FLNC/MYH11/TMOD1/TPM1/AKAP6/PGM5/CSRP1/ACTC1/LMOD1/PI16/CFL2/SGCD/MYOZ2/KEL/DMD/KLHL41	20	BLCA
BP	GO:0051146	striated muscle cell differentiation	25/480	281/18800	6.8e-08	1.64e-05	1.37e-05	ASB2/MYL9/MYH3/RBM24/ADRA1A/POPDC2/FLNC/MYH11/ADGRB3/TMOD1/TPM1/MYOCD/AKAP6/PGM5/CSRP1/ACTC1/LMOD1/PI16/CFL2/SGCD/MYOZ2/CACNA1H/KEL/KLHL41/ERVW-1	25	BLCA
BP	GO:0006940	regulation of smooth muscle contraction	11/480	65/18800	6.92e-07	9.22e-05	7.67e-05	ATP1A2/TACR2/P2RX1/ADRA1A/CNN1/CHRM3/MYOCD/KCNMA1/CHRM2/PRKG1/MIR145	11	BLCA
BP	GO:0060538	skeletal muscle organ development	17/480	167/18800	1.37e-06	0.000151638	0.000126217	COL19A1/ASB2/MEOX2/HLF/RBM24/POPDC2/ITGA7/MYOCD/RXRG/EPHB1/CFL2/MYOZ2/DES/SVIL/KEL/DMD/KLHL41	17	BLCA
BP	GO:0014706	striated muscle tissue development	21/480	248/18800	1.71e-06	0.000173718	0.000144596	FGF20/ASB2/FGF9/SGCG/HAND1/WNT5A/ADRA1A/GATA5/MYH11/TPM1/MYOCD/JPH2/AKAP6/PGM5/ACTC1/PI16/TBX20/SGCD/FGF3/PLN/RYR2	21	BLCA
BP	GO:0007519	skeletal muscle tissue development	16/480	155/18800	2.33e-06	0.000214429	0.000178481	COL19A1/ASB2/MEOX2/HLF/RBM24/POPDC2/ITGA7/MYOCD/RXRG/EPHB1/CFL2/MYOZ2/SVIL/KEL/DMD/KLHL41	16	BLCA
BP	GO:0048738	cardiac muscle tissue development	20/480	234/18800	2.61e-06	0.000234592	0.000195265	FGF20/ASB2/FGF9/SGCG/HAND1/WNT5A/ADRA1A/GATA5/MYH11/TPM1/MYOCD/JPH2/AKAP6/ACTC1/PI16/TBX20/SGCD/FGF3/PLN/RYR2	20	BLCA
BP	GO:0060048	cardiac muscle contraction	14/480	138/18800	1.21e-05	0.000822698	0.000684779	ATP1A2/CASQ2/ADRA1A/KCNA5/TPM1/SCN2B/CACNA1C/CACNB2/SGCD/CTNNA3/FLNA/PLN/RYR2/DMD	14	BLCA
BP	GO:0010881	regulation of cardiac muscle contraction by regulation of the release of sequestered calcium ion	6/480	22/18800	1.41e-05	0.000896589	0.000746283	ATP1A2/CASQ2/CACNA1C/PLN/RYR2/DMD	6	BLCA
BP	GO:0086003	cardiac muscle cell contraction	10/480	75/18800	2.01e-05	0.00107336	0.000893418	ATP1A2/KCNA5/SCN2B/CACNA1C/CACNB2/SGCD/CTNNA3/FLNA/PLN/RYR2	10	BLCA
BP	GO:0010882	regulation of cardiac muscle contraction by calcium ion signaling	6/480	26/18800	4e-05	0.00172577	0.00143646	ATP1A2/CASQ2/CACNA1C/PLN/RYR2/DMD	6	BLCA
BP	GO:0086014	atrial cardiac muscle cell action potential	5/480	19/18800	9.19e-05	0.00341492	0.00284243	KCNA5/CACNA1C/CACNB2/FLNA/RYR2	5	BLCA
BP	GO:0086026	atrial cardiac muscle cell to AV node cell signaling	5/480	19/18800	9.19e-05	0.00341492	0.00284243	KCNA5/CACNA1C/CACNB2/FLNA/RYR2	5	BLCA
BP	GO:0086066	atrial cardiac muscle cell to AV node cell communication	5/480	19/18800	9.19e-05	0.00341492	0.00284243	KCNA5/CACNA1C/CACNB2/FLNA/RYR2	5	BLCA
BP	GO:0051145	smooth muscle cell differentiation	9/480	73/18800	9.75e-05	0.00358878	0.00298715	PRDM6/FGF10/ITGA8/FGF9/FOXF1/MYOCD/ZEB1/RBPMS2/MIR145	9	BLCA
BP	GO:0086001	cardiac muscle cell action potential	9/480	77/18800	0.000148033	0.00489141	0.0040714	ATP1A2/KCNA5/SCN2B/CACNA1C/CACNB2/CTNNA3/FLNA/RYR2/DMD	9	BLCA
BP	GO:0006942	regulation of striated muscle contraction	10/480	96/18800	0.000169906	0.00542856	0.00451851	ATP1A2/SLC8A3/CASQ2/ADRA1A/CACNA1C/CTNNA3/PLN/RYR2/DMD/KBTBD13	10	BLCA
BP	GO:0033002	muscle cell proliferation	16/480	233/18800	0.000338895	0.00871144	0.00725103	FGF20/FGF9/VIPR2/OGN/CNN1/HTR1B/TPM1/MYOCD/ADAMTS1/EPHB1/TBX20/RBPMS2/ADIPOQ/PRKG1/MIR27B/MIR145	16	BLCA
BP	GO:1904705	regulation of vascular associated smooth muscle cell proliferation	9/480	86/18800	0.000344762	0.00871144	0.00725103	FGF9/CNN1/HTR1B/TPM1/MYOCD/ADAMTS1/ADIPOQ/PRKG1/MIR27B	9	BLCA
BP	GO:1990874	vascular associated smooth muscle cell proliferation	9/480	87/18800	0.000376015	0.00925907	0.00770686	FGF9/CNN1/HTR1B/TPM1/MYOCD/ADAMTS1/ADIPOQ/PRKG1/MIR27B	9	BLCA
BP	GO:0086002	cardiac muscle cell action potential involved in contraction	7/480	54/18800	0.00042479	0.0103939	0.00865146	KCNA5/SCN2B/CACNA1C/CACNB2/CTNNA3/FLNA/RYR2	7	BLCA
BP	GO:0048660	regulation of smooth muscle cell proliferation	13/480	170/18800	0.000435842	0.010531	0.00876559	FGF9/VIPR2/OGN/CNN1/HTR1B/TPM1/MYOCD/ADAMTS1/RBPMS2/ADIPOQ/PRKG1/MIR27B/MIR145	13	BLCA
BP	GO:0048659	smooth muscle cell proliferation	13/480	173/18800	0.00051501	0.0117812	0.00980621	FGF9/VIPR2/OGN/CNN1/HTR1B/TPM1/MYOCD/ADAMTS1/RBPMS2/ADIPOQ/PRKG1/MIR27B/MIR145	13	BLCA
BP	GO:0048662	negative regulation of smooth muscle cell proliferation	8/480	73/18800	0.000534977	0.011955	0.00995086	VIPR2/OGN/CNN1/TPM1/MYOCD/ADIPOQ/PRKG1/MIR145	8	BLCA
BP	GO:0060415	muscle tissue morphogenesis	8/480	73/18800	0.000534977	0.011955	0.00995086	MYLK/HAND1/WNT5A/TPM1/ACTC1/TBX20/RYR2/MIR145	8	BLCA
BP	GO:0051150	regulation of smooth muscle cell differentiation	6/480	43/18800	0.000734369	0.0156855	0.0130559	PRDM6/FGF9/MYOCD/ZEB1/RBPMS2/MIR145	6	BLCA
BP	GO:0055117	regulation of cardiac muscle contraction	8/480	77/18800	0.000766413	0.0159361	0.0132645	ATP1A2/CASQ2/ADRA1A/CACNA1C/CTNNA3/PLN/RYR2/DMD	8	BLCA
BP	GO:1904752	regulation of vascular associated smooth muscle cell migration	6/480	44/18800	0.000832247	0.0170663	0.0142053	FGF9/TPM1/MYOCD/ADAMTS1/ADIPOQ/PRKG1	6	BLCA
BP	GO:1904738	vascular associated smooth muscle cell migration	6/480	45/18800	0.000939882	0.0187055	0.0155697	FGF9/TPM1/MYOCD/ADAMTS1/ADIPOQ/PRKG1	6	BLCA
BP	GO:0048644	muscle organ morphogenesis	8/480	80/18800	0.000987984	0.0192906	0.0160567	MYLK/HAND1/WNT5A/TPM1/ACTC1/TBX20/RYR2/MIR145	8	BLCA
BP	GO:2001014	regulation of skeletal muscle cell differentiation	4/480	20/18800	0.00146893	0.0257434	0.0214277	RBM24/MYOCD/EPHB1/KLHL41	4	BLCA
BP	GO:0086004	regulation of cardiac muscle cell contraction	5/480	34/18800	0.00160395	0.0274375	0.0228378	ATP1A2/CACNA1C/CTNNA3/PLN/RYR2	5	BLCA
BP	GO:0090075	relaxation of muscle	5/480	35/18800	0.00183256	0.0297247	0.0247415	ATP1A2/KCNMA1/PRKG1/PLN/KBTBD13	5	BLCA
BP	GO:0086012	membrane depolarization during cardiac muscle cell action potential	4/480	22/18800	0.00213008	0.0338884	0.0282073	ATP1A2/SCN2B/CACNA1C/CACNB2	4	BLCA
BP	GO:0014909	smooth muscle cell migration	8/480	91/18800	0.00227202	0.0356212	0.0296496	FGF9/CYP1B1/TPM1/MYOCD/ADAMTS1/ADIPOQ/PRKG1/ITGB3	8	BLCA
BP	GO:0098911	regulation of ventricular cardiac muscle cell action potential	3/480	12/18800	0.00306407	0.0421555	0.0350885	CACNA1C/CTNNA3/RYR2	3	BLCA
BP	GO:0043500	muscle adaptation	9/480	118/18800	0.0032809	0.0445051	0.0370442	MYOC/SGCA/ADRA1A/GATA5/AKAP6/HAND2/PI16/MYOZ2/MIR145	9	BLCA
BP	GO:1904753	negative regulation of vascular associated smooth muscle cell migration	4/480	25/18800	0.0034677	0.045647	0.0379947	TPM1/MYOCD/ADIPOQ/PRKG1	4	BLCA
BP	GO:0014897	striated muscle hypertrophy	8/480	99/18800	0.00383809	0.0492958	0.0410318	MYOC/ADRA1A/GATA5/AKAP6/HAND2/PI16/RYR2/MIR145	8	BLCA
BP	GO:0006936	muscle contraction	59/922	349/18800	5.21e-17	1.43e-13	1.16e-13	CACNA1G/SCN4A/ATP1A2/MYLK/PPP1R12B/NOS1/MYH7/CHGA/MYOM1/HTR2A/CAV1/MYH1/CRYAB/MYL2/KCNA1/TACR1/CASQ2/KCNIP2/ADRA1A/EDN3/MYH2/CSRP3/CNN1/TNNT3/CKMT2/MYH8/MYH11/SPX/EDNRB/SCN7A/MYOCD/ANK2/GLRA1/SCN2B/TTN/KIT/CHRNB2/BMP10/LMOD1/CACNB2/SCN3B/MYL1/ADRB2/NMUR1/DES/SCN4B/KCNE1/OXTR/CHRM2/SYNM/CAV3/SCN5A/TRDN/CHRNG/DMD/ACTN3/MYH4/FXYD1/MIR145	59	BRCA
BP	GO:0003012	muscle system process	67/922	449/18800	2.78e-16	4.36e-13	3.55e-13	CACNA1G/SCN4A/IGF1/ATP1A2/MYOC/MYLK/PPP1R12B/NOS1/MYH7/CHGA/MYOM1/HTR2A/CAV1/MYH1/CRYAB/MYL2/KCNA1/TACR1/CASQ2/NR4A3/KCNIP2/ADRA1A/EDN3/MYH2/CSRP3/CNN1/TNNT3/CKMT2/PPARG/MYH8/MYH11/SPX/EDNRB/SCN7A/MYOCD/ANK2/GLRA1/SCN2B/AKAP6/TTN/KIT/CHRNB2/BMP10/LMOD1/KLF15/PI16/CACNB2/SCN3B/MYL1/ADRB2/NMUR1/LEP/DES/SCN4B/KCNE1/OXTR/CHRM2/SYNM/CAV3/SCN5A/TRDN/CHRNG/DMD/ACTN3/MYH4/FXYD1/MIR145	67	BRCA
BP	GO:0060537	muscle tissue development	47/922	405/18800	3.91e-08	7.99e-06	6.5e-06	CYP26B1/CACNA1G/IGF1/MYLK/TGFBR3/COL19A1/MYH7/SGCG/CAV2/CAV1/MEOX2/HLF/PPARGC1A/MYF6/MYL2/SMYD1/PROX1/TCF21/EGR1/ADRA1A/BMP2/ALDH1A2/CSRP3/MYH11/ITGA7/RBP4/FGF2/MYOCD/AKAP6/PGM5/EPHB1/TTN/KLHL40/NRG1/XIRP2/BMP10/TGFBR2/PI16/IGF2/FOS/S1PR1/CAV3/SCN5A/SGCZ/DMD/ACTN3/MIR145	47	BRCA
BP	GO:0007517	muscle organ development	41/922	334/18800	6.17e-08	1.08e-05	8.75e-06	CYP26B1/IGF1/FHL1/ALX4/MYLK/TGFBR3/COL19A1/MYH7/SGCG/CAV2/CAV1/MEOX2/HLF/CRYAB/MYF6/MYL2/SMYD1/PROX1/TCF21/EGR1/BMP2/CSRP3/ITGA7/LBX1/MYOCD/EPHB1/TTN/KLHL40/NRG1/XIRP2/BMP10/IGF2/FOS/S1PR1/DES/CAV3/LAMA2/DMD/ACTN3/MYMX/MIR145	41	BRCA
BP	GO:0006937	regulation of muscle contraction	27/922	170/18800	6.4e-08	1.08e-05	8.75e-06	SCN4A/ATP1A2/PPP1R12B/NOS1/MYH7/CHGA/CAV1/MYL2/KCNA1/TACR1/CASQ2/ADRA1A/CNN1/TNNT3/SPX/MYOCD/ANK2/KIT/BMP10/ADRB2/OXTR/CHRM2/CAV3/SCN5A/DMD/ACTN3/MIR145	27	BRCA
BP	GO:0086012	membrane depolarization during cardiac muscle cell action potential	9/922	22/18800	4.4e-07	6.28e-05	5.11e-05	CACNA1G/ATP1A2/ANK2/SCN2B/CACNB2/SCN3B/SCN4B/CAV3/SCN5A	9	BRCA
BP	GO:0006941	striated muscle contraction	26/922	178/18800	6.03e-07	8.35e-05	6.79e-05	CACNA1G/SCN4A/ATP1A2/NOS1/MYH7/CHGA/CAV1/MYL2/CASQ2/ADRA1A/CSRP3/TNNT3/MYH8/ANK2/SCN2B/TTN/BMP10/CACNB2/SCN3B/SCN4B/KCNE1/SYNM/CAV3/SCN5A/DMD/ACTN3	26	BRCA
BP	GO:0090257	regulation of muscle system process	32/922	250/18800	6.8e-07	8.89e-05	7.23e-05	SCN4A/IGF1/ATP1A2/PPP1R12B/NOS1/MYH7/CHGA/CAV1/MYL2/KCNA1/TACR1/CASQ2/NR4A3/ADRA1A/CNN1/TNNT3/PPARG/SPX/MYOCD/ANK2/AKAP6/KIT/BMP10/PI16/ADRB2/OXTR/CHRM2/CAV3/SCN5A/DMD/ACTN3/MIR145	32	BRCA
BP	GO:0006939	smooth muscle contraction	19/922	112/18800	2.04e-06	0.000189502	0.000154088	ATP1A2/MYLK/HTR2A/CAV1/TACR1/ADRA1A/EDN3/CNN1/MYH11/SPX/EDNRB/MYOCD/KIT/CHRNB2/ADRB2/NMUR1/OXTR/CHRM2/MIR145	19	BRCA
BP	GO:0060048	cardiac muscle contraction	21/922	138/18800	3.69e-06	0.000316077	0.000257009	CACNA1G/ATP1A2/NOS1/MYH7/CHGA/CAV1/MYL2/CASQ2/ADRA1A/CSRP3/ANK2/SCN2B/TTN/BMP10/CACNB2/SCN3B/SCN4B/KCNE1/CAV3/SCN5A/DMD	21	BRCA
BP	GO:0006942	regulation of striated muscle contraction	16/922	96/18800	1.63e-05	0.00102039	0.000829701	SCN4A/ATP1A2/NOS1/MYH7/CHGA/CAV1/MYL2/CASQ2/ADRA1A/TNNT3/ANK2/BMP10/CAV3/SCN5A/DMD/ACTN3	16	BRCA
BP	GO:0042692	muscle cell differentiation	39/922	387/18800	1.71e-05	0.00104705	0.000851379	CYP26B1/IGF1/FGF10/NOS1/CAV2/MYF6/MYL2/SMYD1/PROX1/ADRA1A/BMP2/CSRP3/TNNT3/MYH11/ADGRB3/EDNRB/MYOCD/ANK2/AKAP6/PGM5/ADAMTS5/TTN/KLHL40/NRG1/KIT/BMP10/LMOD1/FBXO40/PI16/IGF2/CAV3/SGCZ/DMD/MIR221/ERVW-1/ERVFRD-1/ACTN3/MYMX/MIR145	39	BRCA
BP	GO:0060415	muscle tissue morphogenesis	13/922	73/18800	4.88e-05	0.00227393	0.00184899	MYLK/TGFBR3/MYH7/MYF6/MYL2/PROX1/BMP2/TTN/NRG1/XIRP2/BMP10/S1PR1/MIR145	13	BRCA
BP	GO:0051155	positive regulation of striated muscle cell differentiation	11/922	54/18800	5.12e-05	0.00229465	0.00186583	CYP26B1/IGF1/MYF6/SMYD1/PROX1/MYOCD/AKAP6/NRG1/BMP10/CAV3/ACTN3	11	BRCA
BP	GO:0051146	striated muscle cell differentiation	30/922	281/18800	5.48e-05	0.00239623	0.00194843	CYP26B1/IGF1/NOS1/CAV2/MYF6/MYL2/SMYD1/PROX1/ADRA1A/BMP2/CSRP3/TNNT3/MYH11/ADGRB3/MYOCD/AKAP6/PGM5/ADAMTS5/TTN/KLHL40/NRG1/BMP10/LMOD1/PI16/IGF2/CAV3/ERVW-1/ERVFRD-1/ACTN3/MYMX	30	BRCA
BP	GO:0006940	regulation of smooth muscle contraction	12/922	65/18800	6.56e-05	0.00263805	0.00214506	ATP1A2/CAV1/TACR1/ADRA1A/CNN1/SPX/MYOCD/KIT/ADRB2/OXTR/CHRM2/MIR145	12	BRCA
BP	GO:0060538	skeletal muscle organ development	21/922	167/18800	7.07e-05	0.00275032	0.00223635	CYP26B1/COL19A1/CAV2/CAV1/MEOX2/HLF/MYF6/SMYD1/TCF21/EGR1/CSRP3/ITGA7/MYOCD/EPHB1/KLHL40/IGF2/FOS/DES/DMD/ACTN3/MYMX	21	BRCA
BP	GO:0051149	positive regulation of muscle cell differentiation	13/922	77/18800	8.67e-05	0.00311245	0.00253081	CYP26B1/IGF1/MYF6/SMYD1/PROX1/MYOCD/AKAP6/NRG1/KIT/BMP10/CAV3/ACTN3/MIR145	13	BRCA
BP	GO:0086001	cardiac muscle cell action potential	13/922	77/18800	8.67e-05	0.00311245	0.00253081	CACNA1G/ATP1A2/CAV1/KCNIP2/ANK2/SCN2B/CACNB2/SCN3B/SCN4B/KCNE1/CAV3/SCN5A/DMD	13	BRCA
BP	GO:0048738	cardiac muscle tissue development	26/922	234/18800	8.74e-05	0.00311245	0.00253081	CACNA1G/IGF1/TGFBR3/MYH7/SGCG/MYL2/PROX1/ADRA1A/BMP2/ALDH1A2/CSRP3/MYH11/RBP4/FGF2/MYOCD/AKAP6/TTN/NRG1/XIRP2/BMP10/TGFBR2/PI16/S1PR1/CAV3/SCN5A/SGCZ	26	BRCA
BP	GO:0014706	striated muscle tissue development	27/922	248/18800	9.13e-05	0.00311245	0.00253081	CACNA1G/IGF1/TGFBR3/MYH7/SGCG/MYL2/PROX1/ADRA1A/BMP2/ALDH1A2/CSRP3/MYH11/RBP4/FGF2/MYOCD/AKAP6/PGM5/TTN/NRG1/XIRP2/BMP10/TGFBR2/PI16/S1PR1/CAV3/SCN5A/SGCZ	27	BRCA
BP	GO:0014897	striated muscle hypertrophy	15/922	99/18800	9.26e-05	0.00311245	0.00253081	IGF1/MYOC/MYH7/NR4A3/ADRA1A/CSRP3/PPARG/AKAP6/TTN/BMP10/KLF15/PI16/LEP/CAV3/MIR145	15	BRCA
BP	GO:0014896	muscle hypertrophy	15/922	101/18800	0.000116761	0.00384332	0.00312509	IGF1/MYOC/MYH7/NR4A3/ADRA1A/CSRP3/PPARG/AKAP6/TTN/BMP10/KLF15/PI16/LEP/CAV3/MIR145	15	BRCA
BP	GO:0048644	muscle organ morphogenesis	13/922	80/18800	0.000129841	0.00418604	0.00340376	MYLK/TGFBR3/MYH7/MYF6/MYL2/PROX1/BMP2/TTN/NRG1/XIRP2/BMP10/S1PR1/MIR145	13	BRCA
BP	GO:0033002	muscle cell proliferation	25/922	233/18800	0.000205709	0.00555491	0.00451682	IGF1/TGFBR3/OGN/PPARGC1A/NPR3/TACR1/NR4A3/BMP2/CNN1/PPARG/IL6/RBP4/FGF2/MYOCD/ANGPT1/ADAMTS1/EPHB1/BMP10/TGFBR2/NPR1/S1PR1/ADIPOQ/MIR27B/MIR221/MIR145	25	BRCA
BP	GO:0007519	skeletal muscle tissue development	19/922	155/18800	0.000215218	0.00559605	0.00455027	CYP26B1/COL19A1/CAV2/CAV1/MEOX2/HLF/MYF6/SMYD1/TCF21/EGR1/CSRP3/ITGA7/MYOCD/EPHB1/KLHL40/IGF2/FOS/DMD/ACTN3	19	BRCA
BP	GO:0003300	cardiac muscle hypertrophy	14/922	96/18800	0.000237391	0.00588106	0.00478202	IGF1/MYH7/NR4A3/ADRA1A/CSRP3/PPARG/AKAP6/TTN/BMP10/KLF15/PI16/LEP/CAV3/MIR145	14	BRCA
BP	GO:0086002	cardiac muscle cell action potential involved in contraction	10/922	54/18800	0.000256584	0.00622547	0.00506207	CACNA1G/CAV1/ANK2/SCN2B/CACNB2/SCN3B/SCN4B/KCNE1/CAV3/SCN5A	10	BRCA
BP	GO:0048660	regulation of smooth muscle cell proliferation	20/922	170/18800	0.000259074	0.00623799	0.00507225	IGF1/OGN/PPARGC1A/NPR3/TACR1/NR4A3/BMP2/CNN1/PPARG/IL6/FGF2/MYOCD/ADAMTS1/TGFBR2/NPR1/S1PR1/ADIPOQ/MIR27B/MIR221/MIR145	20	BRCA
BP	GO:0055001	muscle cell development	21/922	183/18800	0.000259751	0.00623799	0.00507225	IGF1/CAV2/MYF6/MYL2/PROX1/ADRA1A/CSRP3/TNNT3/MYH11/ANK2/AKAP6/PGM5/TTN/KLHL40/BMP10/LMOD1/PI16/CAV3/SGCZ/DMD/ACTN3	21	BRCA
BP	GO:0048659	smooth muscle cell proliferation	20/922	173/18800	0.00032694	0.00743434	0.00604503	IGF1/OGN/PPARGC1A/NPR3/TACR1/NR4A3/BMP2/CNN1/PPARG/IL6/FGF2/MYOCD/ADAMTS1/TGFBR2/NPR1/S1PR1/ADIPOQ/MIR27B/MIR221/MIR145	20	BRCA
BP	GO:0030049	muscle filament sliding	5/922	14/18800	0.000387608	0.00833091	0.00677405	MYH7/MYH2/MYH8/MYL1/MYH4	5	BRCA
BP	GO:0055008	cardiac muscle tissue morphogenesis	10/922	60/18800	0.000619819	0.0112771	0.00916964	TGFBR3/MYH7/MYL2/PROX1/BMP2/TTN/NRG1/XIRP2/BMP10/S1PR1	10	BRCA
BP	GO:0014819	regulation of skeletal muscle contraction	5/922	16/18800	0.000779078	0.013335	0.010843	SCN4A/MYH7/CAV3/DMD/ACTN3	5	BRCA
BP	GO:0051153	regulation of striated muscle cell differentiation	13/922	96/18800	0.000808373	0.0137269	0.0111616	CYP26B1/IGF1/MYF6/SMYD1/PROX1/BMP2/MYOCD/AKAP6/NRG1/BMP10/PI16/CAV3/ACTN3	13	BRCA
BP	GO:0060371	regulation of atrial cardiac muscle cell membrane depolarization	4/922	10/18800	0.000951497	0.0150292	0.0122206	CACNA1G/SCN2B/SCN3B/SCN5A	4	BRCA
BP	GO:0003009	skeletal muscle contraction	8/922	43/18800	0.0010191	0.0156762	0.0127467	SCN4A/MYH7/TNNT3/MYH8/SYNM/CAV3/DMD/ACTN3	8	BRCA
BP	GO:0086003	cardiac muscle cell contraction	11/922	75/18800	0.001026	0.0157309	0.0127911	CACNA1G/ATP1A2/CAV1/ANK2/SCN2B/CACNB2/SCN3B/SCN4B/KCNE1/CAV3/SCN5A	11	BRCA
BP	GO:0055117	regulation of cardiac muscle contraction	11/922	77/18800	0.00128063	0.0187202	0.0152218	ATP1A2/NOS1/CHGA/CAV1/CASQ2/ADRA1A/ANK2/BMP10/CAV3/SCN5A/DMD	11	BRCA
BP	GO:0051147	regulation of muscle cell differentiation	17/922	153/18800	0.0013852	0.0197578	0.0160655	CYP26B1/IGF1/MYF6/SMYD1/PROX1/BMP2/MYOCD/AKAP6/NRG1/KIT/BMP10/PI16/IGF2/CAV3/MIR221/ACTN3/MIR145	17	BRCA
BP	GO:0045933	positive regulation of muscle contraction	8/922	45/18800	0.00138938	0.0197578	0.0160655	CHGA/TACR1/ADRA1A/SPX/MYOCD/KIT/OXTR/ACTN3	8	BRCA
BP	GO:0086070	SA node cell to atrial cardiac muscle cell communication	4/922	11/18800	0.00143738	0.0200085	0.0162694	CACNA1G/ANK2/SCN3B/SCN5A	4	BRCA
BP	GO:0055002	striated muscle cell development	10/922	67/18800	0.00149708	0.0206045	0.016754	MYL2/PROX1/CSRP3/TNNT3/MYH11/PGM5/TTN/BMP10/LMOD1/CAV3	10	BRCA
BP	GO:0043500	muscle adaptation	14/922	118/18800	0.00191603	0.0250364	0.0203577	IGF1/MYOC/MYH7/NR4A3/ADRA1A/PPARG/AKAP6/BMP10/KLF15/PI16/CAV3/SCN5A/ACTN3/MIR145	14	BRCA
BP	GO:0055013	cardiac muscle cell development	11/922	81/18800	0.00194606	0.0252344	0.0205187	IGF1/MYL2/PROX1/ADRA1A/CSRP3/MYH11/AKAP6/TTN/BMP10/PI16/CAV3	11	BRCA
BP	GO:0043502	regulation of muscle adaptation	12/922	95/18800	0.00232037	0.0285916	0.0232485	IGF1/MYH7/NR4A3/ADRA1A/PPARG/AKAP6/BMP10/PI16/CAV3/SCN5A/ACTN3/MIR145	12	BRCA
BP	GO:0055007	cardiac muscle cell differentiation	14/922	121/18800	0.002429	0.0294302	0.0239304	IGF1/MYL2/PROX1/ADRA1A/BMP2/CSRP3/MYH11/MYOCD/AKAP6/TTN/NRG1/BMP10/PI16/CAV3	14	BRCA
BP	GO:0048662	negative regulation of smooth muscle cell proliferation	10/922	73/18800	0.00288108	0.0334021	0.02716	OGN/PPARGC1A/NPR3/BMP2/CNN1/PPARG/MYOCD/NPR1/ADIPOQ/MIR145	10	BRCA
BP	GO:0055017	cardiac muscle tissue growth	11/922	87/18800	0.00344727	0.0384509	0.0312653	IGF1/TGFBR3/ADRA1A/RBP4/FGF2/AKAP6/BMP10/TGFBR2/PI16/S1PR1/CAV3	11	BRCA
BP	GO:0045987	positive regulation of smooth muscle contraction	6/922	31/18800	0.00351283	0.0385429	0.0313401	TACR1/ADRA1A/SPX/MYOCD/KIT/OXTR	6	BRCA
BP	GO:0035914	skeletal muscle cell differentiation	9/922	65/18800	0.00427423	0.0443146	0.0360332	CYP26B1/HLF/MYF6/SMYD1/EGR1/MYOCD/EPHB1/KLHL40/FOS	9	BRCA
BP	GO:0006939	smooth muscle contraction	11/372	112/18800	1.38e-05	0.00261384	0.00225902	ATP1A2/PTGER3/HTR2A/ACTA2/EDN3/MYH11/HTR2B/MYOCD/ADRA2A/CHRM2/MIR145	11	CESC
BP	GO:0006936	muscle contraction	20/372	349/18800	2.3e-05	0.00391598	0.0033844	ATP1A2/PTGER3/CACNA1S/NOS1/HTR2A/ACTA2/MYH1/KCNA1/EDN3/MYH11/HTR2B/SCN7A/MYOCD/ANK2/SCN2B/ADRA2A/CHRM2/SCN5A/CACNA1H/MIR145	20	CESC
BP	GO:0003012	muscle system process	21/372	449/18800	0.000259361	0.0130435	0.0112728	ATP1A2/MYOC/PTGER3/CACNA1S/NOS1/HTR2A/ACTA2/MYH1/KCNA1/EDN3/MYH11/HTR2B/SCN7A/MYOCD/ANK2/SCN2B/ADRA2A/CHRM2/SCN5A/CACNA1H/MIR145	21	CESC
BP	GO:0042692	muscle cell differentiation	19/372	387/18800	0.000277323	0.0134818	0.0116517	NOS1/PROX1/MYH11/ADGRB3/MYOCD/ANK2/MEGF10/PGM5/JAM2/ACTC1/SCGB3A1/TCF23/SHH/IGF2/WFIKKN2/CACNA1H/MIR200B/ERVW-1/MIR145	19	CESC
BP	GO:0086012	membrane depolarization during cardiac muscle cell action potential	4/372	22/18800	0.000832001	0.0239941	0.0207369	ATP1A2/ANK2/SCN2B/SCN5A	4	CESC
BP	GO:0051146	striated muscle cell differentiation	14/372	281/18800	0.00149786	0.0341418	0.0295071	NOS1/PROX1/MYH11/ADGRB3/MYOCD/PGM5/JAM2/ACTC1/SCGB3A1/SHH/IGF2/CACNA1H/MIR200B/ERVW-1	14	CESC
BP	GO:0046716	muscle cell cellular homeostasis	6/1404	21/18800	0.00350586	0.0271755	0.0226649	CAPN3/PLG/SOD1/CFL2/MTM1/DMD	6	CHOL
BP	GO:0070472	regulation of uterine smooth muscle contraction	4/1404	10/18800	0.0045117	0.0336121	0.0280332	OXT/GPER1/ABAT/ADRA2B	4	CHOL
BP	GO:0070471	uterine smooth muscle contraction	4/1404	11/18800	0.00667416	0.0467649	0.0390029	OXT/GPER1/ABAT/ADRA2B	4	CHOL
BP	GO:0006936	muscle contraction	24/548	349/18800	9.77e-05	0.0392144	0.036641	PTGER3/KCNN2/MYH7/DSP/KCNA1/KCNIP2/ADRA1A/CKMT2/ATP8A2/CHRM3/DTNA/EDNRB/TMOD1/HCN4/KIT/RNF207/STC1/TBX20/KCNB2/SCN5A/P2RX2/TRPV1/MYH6/NOS1AP	24	DLBC
BP	GO:0003012	muscle system process	28/548	449/18800	0.000142839	0.0392144	0.036641	PTGER3/KCNN2/MYH7/DSP/KCNA1/KCNIP2/ADRA1A/CKMT2/ATP8A2/CHRM3/IL6ST/DTNA/EDNRB/TMOD1/MSTN/HCN4/KIT/RNF207/STC1/TBX20/MYOZ2/TRIM72/KCNB2/SCN5A/P2RX2/TRPV1/MYH6/NOS1AP	28	DLBC
BP	GO:0003228	atrial cardiac muscle tissue development	5/548	20/18800	0.000222764	0.0463245	0.0432845	BVES/PROX1/GJB6/HCN4/MYH6	5	DLBC
BP	GO:0003012	muscle system process	43/507	449/18800	5.84e-13	2.07e-09	1.81e-09	MYH13/ATP1A2/MYOC/PTGER3/MYLK/TACR2/PPP1R12B/GNAO1/CHGA/SGCA/CASQ2/MYH2/CNN1/GATA5/CKMT2/ATP8A2/MYH11/MYBPC3/SCN7A/TMOD1/MYOCD/STAC2/GRIP2/ANK2/GHRL/KIT/KCNE2/BMP10/LMOD1/KLF15/HAND2/PI16/GPER1/MYOZ2/DES/CHRM2/SYNM/CTNNA3/MYMK/CACNA1H/PLN/RYR2/MIR145	43	ESCA
BP	GO:0006936	muscle contraction	36/507	349/18800	5.68e-12	1.01e-08	8.79e-09	MYH13/ATP1A2/PTGER3/MYLK/TACR2/PPP1R12B/GNAO1/CHGA/SGCA/CASQ2/MYH2/CNN1/CKMT2/ATP8A2/MYH11/MYBPC3/SCN7A/TMOD1/MYOCD/STAC2/GRIP2/ANK2/GHRL/KIT/KCNE2/BMP10/LMOD1/GPER1/DES/CHRM2/SYNM/CTNNA3/CACNA1H/PLN/RYR2/MIR145	36	ESCA
BP	GO:0090257	regulation of muscle system process	23/507	250/18800	3.29e-07	0.000129644	0.000113025	ATP1A2/TACR2/PPP1R12B/CHGA/SGCA/CASQ2/CNN1/GATA5/MYBPC3/MYOCD/ANK2/GHRL/KIT/BMP10/HAND2/PI16/GPER1/CHRM2/CTNNA3/MYMK/PLN/RYR2/MIR145	23	ESCA
BP	GO:0006937	regulation of muscle contraction	18/507	170/18800	8.28e-07	0.000245044	0.000213631	ATP1A2/TACR2/PPP1R12B/CHGA/CASQ2/CNN1/MYBPC3/MYOCD/ANK2/GHRL/KIT/BMP10/GPER1/CHRM2/CTNNA3/PLN/RYR2/MIR145	18	ESCA
BP	GO:0006939	smooth muscle contraction	13/507	112/18800	1.02e-05	0.00213129	0.00185807	ATP1A2/PTGER3/MYLK/TACR2/CNN1/MYH11/MYOCD/GRIP2/GHRL/KIT/GPER1/CHRM2/MIR145	13	ESCA
BP	GO:0006940	regulation of smooth muscle contraction	9/507	65/18800	5.87e-05	0.00744365	0.00648943	ATP1A2/TACR2/CNN1/MYOCD/GHRL/KIT/GPER1/CHRM2/MIR145	9	ESCA
BP	GO:0014831	gastro-intestinal system smooth muscle contraction	4/507	11/18800	0.000148349	0.0119725	0.0104377	PTGER3/TACR2/GHRL/KIT	4	ESCA
BP	GO:0010881	regulation of cardiac muscle contraction by regulation of the release of sequestered calcium ion	5/507	22/18800	0.0002518	0.0159668	0.01392	ATP1A2/CASQ2/ANK2/PLN/RYR2	5	ESCA
BP	GO:1905065	positive regulation of vascular associated smooth muscle cell differentiation	4/507	14/18800	0.000421901	0.022646	0.0197429	MYOCD/KIT/GPER1/MIR145	4	ESCA
BP	GO:0055002	striated muscle cell development	8/507	67/18800	0.000427283	0.022646	0.0197429	LDB3/FLNC/MYH11/TMOD1/PGM5/BMP10/LMOD1/MYOZ2	8	ESCA
BP	GO:0010882	regulation of cardiac muscle contraction by calcium ion signaling	5/507	26/18800	0.000575432	0.0272448	0.0237522	ATP1A2/CASQ2/ANK2/PLN/RYR2	5	ESCA
BP	GO:0042692	muscle cell differentiation	22/507	387/18800	0.000876197	0.0338193	0.0294839	SMYD1/LDB3/FLNC/MYH11/ADGRB3/TMOD1/MYOCD/ANK2/PGM5/KIT/SCGB3A1/BMP10/LMOD1/PI16/GPER1/RBPMS2/MYOZ2/MYMK/DNER/CACNA1H/MYMX/MIR145	22	ESCA
BP	GO:0055117	regulation of cardiac muscle contraction	8/507	77/18800	0.00109053	0.0370779	0.0323248	ATP1A2/CHGA/CASQ2/ANK2/BMP10/CTNNA3/PLN/RYR2	8	ESCA
BP	GO:0006941	striated muscle contraction	13/507	178/18800	0.00111104	0.0370779	0.0323248	ATP1A2/CHGA/CASQ2/ATP8A2/MYBPC3/STAC2/ANK2/KCNE2/BMP10/SYNM/CTNNA3/PLN/RYR2	13	ESCA
BP	GO:0006942	regulation of striated muscle contraction	9/507	96/18800	0.00114074	0.037507	0.0326989	ATP1A2/CHGA/CASQ2/MYBPC3/ANK2/BMP10/CTNNA3/PLN/RYR2	9	ESCA
BP	GO:0045933	positive regulation of muscle contraction	6/507	45/18800	0.00124588	0.0392772	0.0342422	TACR2/CHGA/MYOCD/GHRL/KIT/GPER1	6	ESCA
BP	GO:0045987	positive regulation of smooth muscle contraction	5/507	31/18800	0.00133037	0.0396986	0.0346095	TACR2/MYOCD/GHRL/KIT/GPER1	5	ESCA
BP	GO:0043500	muscle adaptation	10/507	118/18800	0.00134729	0.0398687	0.0347578	MYOC/SGCA/GATA5/BMP10/KLF15/HAND2/PI16/MYOZ2/MYMK/MIR145	10	ESCA
BP	GO:0014897	striated muscle hypertrophy	9/507	99/18800	0.00141886	0.040632	0.0354233	MYOC/GATA5/BMP10/KLF15/HAND2/PI16/MYMK/RYR2/MIR145	9	ESCA
BP	GO:0051152	positive regulation of smooth muscle cell differentiation	4/507	19/18800	0.00146783	0.0410414	0.0357802	MYOCD/KIT/GPER1/MIR145	4	ESCA
BP	GO:0014896	muscle hypertrophy	9/507	101/18800	0.00163282	0.043194	0.0376568	MYOC/GATA5/BMP10/KLF15/HAND2/PI16/MYMK/RYR2/MIR145	9	ESCA
BP	GO:0051146	striated muscle cell differentiation	17/507	281/18800	0.00170339	0.0438314	0.0382125	SMYD1/LDB3/FLNC/MYH11/ADGRB3/TMOD1/MYOCD/PGM5/SCGB3A1/BMP10/LMOD1/PI16/MYOZ2/MYMK/DNER/CACNA1H/MYMX	17	ESCA
BP	GO:0060947	cardiac vascular smooth muscle cell differentiation	3/507	10/18800	0.00203104	0.0481403	0.0419691	MYOCD/GPER1/MIR145	3	ESCA
BP	GO:0086004	regulation of cardiac muscle cell contraction	5/507	34/18800	0.00203885	0.0481403	0.0419691	ATP1A2/ANK2/CTNNA3/PLN/RYR2	5	ESCA
BP	GO:0006936	muscle contraction	38/853	349/18800	5.73e-07	1.89e-05	1.67e-05	MYH13/EHD3/PTGER3/CACNA1S/NOS1/SMPX/DSP/CHGA/HTR2A/MYL2/KCNA1/TNNT2/MYOT/FGF13/TNNT3/NMUR2/ATP8A2/MYH8/MYH11/MYOCD/GLRA1/DOCK5/SCN2B/CACNA1C/TRIM63/KCNJ3/SCN3B/TACR3/ADRA1B/SGCD/SSTR2/CHRM2/KCNB2/KCNJ12/DRD1/RYR2/NOS1AP/MYH4	38	GBM
BP	GO:0003012	muscle system process	43/853	449/18800	3.33e-06	9.53e-05	8.44e-05	MYH13/EHD3/PTGER3/CACNA1S/NOS1/SMPX/DSP/CHGA/HTR2A/MYL2/KCNA1/RGS4/TNNT2/MYOT/MYOD1/FGF13/TNNT3/NMUR2/ATP8A2/MYH8/MYH11/MYOCD/GLRA1/DOCK5/SCN2B/CACNA1C/TRIM63/KCNJ3/SCN3B/TACR3/ADRA1B/SGCD/LEP/TRIM72/SSTR2/CHRM2/KCNB2/KCNJ12/DRD1/MYMK/RYR2/NOS1AP/MYH4	43	GBM
BP	GO:0006937	regulation of muscle contraction	19/853	170/18800	0.000267565	0.00476973	0.00422471	EHD3/NOS1/DSP/CHGA/MYL2/KCNA1/TNNT2/FGF13/TNNT3/NMUR2/MYOCD/DOCK5/CACNA1C/TACR3/ADRA1B/SSTR2/CHRM2/KCNB2/RYR2	19	GBM
BP	GO:0006941	striated muscle contraction	19/853	178/18800	0.000479488	0.00761761	0.00674717	EHD3/NOS1/SMPX/DSP/CHGA/MYL2/TNNT2/FGF13/TNNT3/ATP8A2/MYH8/SCN2B/CACNA1C/KCNJ3/SCN3B/ADRA1B/SGCD/RYR2/NOS1AP	19	GBM
BP	GO:0098901	regulation of cardiac muscle cell action potential	6/853	28/18800	0.00136913	0.0180074	0.0159498	DSP/TBX18/FGF13/CACNA1C/RYR2/NOS1AP	6	GBM
BP	GO:0060048	cardiac muscle contraction	15/853	138/18800	0.00151484	0.0196838	0.0174346	EHD3/NOS1/DSP/CHGA/MYL2/TNNT2/FGF13/SCN2B/CACNA1C/KCNJ3/SCN3B/ADRA1B/SGCD/RYR2/NOS1AP	15	GBM
BP	GO:0090257	regulation of muscle system process	22/853	250/18800	0.00237492	0.0286185	0.0253484	EHD3/NOS1/DSP/CHGA/MYL2/KCNA1/RGS4/TNNT2/FGF13/TNNT3/NMUR2/MYOCD/DOCK5/CACNA1C/TRIM63/TACR3/ADRA1B/SSTR2/CHRM2/KCNB2/MYMK/RYR2	22	GBM
BP	GO:0086001	cardiac muscle cell action potential	10/853	77/18800	0.00244987	0.029321	0.0259705	DSP/TBX18/FGF13/SCN2B/CACNA1C/ANK3/KCNJ3/SCN3B/RYR2/NOS1AP	10	GBM
BP	GO:0086005	ventricular cardiac muscle cell action potential	6/853	35/18800	0.00450468	0.0487047	0.0431394	DSP/CACNA1C/KCNJ3/SCN3B/RYR2/NOS1AP	6	GBM
BP	GO:0003012	muscle system process	99/745	449/18800	3.47e-46	1.47e-42	1.27e-42	SCN4A/IGF1/ATP1A2/MYOC/MYOM2/CAMK2B/TMEM38A/PPP1R12B/ACTN2/CACNA1S/MYBPC2/SMPX/MYH7/SLC8A3/MYLK2/TNNC2/MYOM1/HTR2A/SCN1B/SGCA/MYH1/CRYAB/MYL2/KCNA1/TNNC1/TACR1/PRKAG3/CASQ2/NR4A3/MYOT/ADRA1A/GHSR/EDN3/MYH2/MYOD1/CSRP3/KCNA5/HRC/TNNT3/TNNI2/CKMT2/MYH8/MYH11/SPX/DTNA/AGT/SCN7A/TMOD1/MSTN/HCN4/STAC2/MYOM3/CASQ1/ACTA1/ANK2/MLIP/DRD2/SCN2B/AKAP6/TTN/KIT/TRIM63/TNNI1/MYL3/TMOD4/LMOD3/LMOD1/KLF15/PI16/M…	99	HNSC
BP	GO:0006936	muscle contraction	85/745	349/18800	3.11e-43	6.58e-40	5.68e-40	SCN4A/ATP1A2/MYOM2/TMEM38A/PPP1R12B/ACTN2/CACNA1S/MYBPC2/SMPX/MYH7/SLC8A3/MYLK2/TNNC2/MYOM1/HTR2A/SCN1B/SGCA/MYH1/CRYAB/MYL2/KCNA1/TNNC1/TACR1/CASQ2/MYOT/ADRA1A/GHSR/EDN3/MYH2/CSRP3/KCNA5/HRC/TNNT3/TNNI2/CKMT2/MYH8/MYH11/SPX/DTNA/AGT/SCN7A/TMOD1/HCN4/STAC2/MYOM3/CASQ1/ACTA1/ANK2/DRD2/SCN2B/TTN/KIT/TRIM63/TNNI1/MYL3/TMOD4/LMOD3/LMOD1/MYL1/SGCD/LMOD2/TCAP/DES/MYLPF/SYNM/CAV3/KCNB2/CTNNA3/DRD1/STAC3…	85	HNSC
BP	GO:0055002	striated muscle cell development	32/745	67/18800	2.58e-27	2.48e-24	2.14e-24	MYOM2/ACTN2/CAPN3/MYL2/LDB3/FLNC/CSRP3/TNNT3/MYH11/TMOD1/MYPN/MYLK3/CASQ1/ACTA1/ANKRD1/ADPRHL1/PGM5/OBSCN/TTN/TMOD4/LMOD3/LMOD1/SYNPO2L/LMOD2/MYOZ2/TCAP/MYOZ1/CAV3/NEB/MYH6/NRAP/KLHL41	32	HNSC
BP	GO:0055001	muscle cell development	49/745	183/18800	2.92e-27	2.48e-24	2.14e-24	IGF1/MYOM2/ACTN2/CAPN3/MYF6/MYL2/ADRA1A/LDB3/FLNC/MYOD1/CSRP3/TNNT3/MYH11/MYO18B/AGT/ALPK3/TMOD1/MYPN/MYLK3/SYPL2/CASQ1/ACTA1/ANK2/ANKRD1/AKAP6/ADPRHL1/PGM5/OBSCN/TTN/KLHL40/TMOD4/LMOD3/LMOD1/PI16/SYNPO2L/SGCD/LMOD2/MYOZ2/TCAP/MYOZ1/CAV3/NEB/STAC3/RYR1/MYH6/NRAP/DMD/KLHL41/ACTN3	49	HNSC
BP	GO:0006941	striated muscle contraction	43/745	178/18800	3.92e-22	2.37e-19	2.04e-19	SCN4A/ATP1A2/TMEM38A/SMPX/MYH7/SLC8A3/MYLK2/TNNC2/SCN1B/MYL2/TNNC1/CASQ2/ADRA1A/CSRP3/KCNA5/HRC/TNNT3/TNNI2/MYH8/DTNA/HCN4/STAC2/CASQ1/ANK2/SCN2B/TTN/TNNI1/MYL3/LMOD3/SGCD/TCAP/SYNM/CAV3/CTNNA3/STAC3/ATP2A1/MYH6/PLN/DMD/KBTBD13/KLHL41/STRIT1/ACTN3	43	HNSC
BP	GO:0051146	striated muscle cell differentiation	53/745	281/18800	1.28e-21	6.77e-19	5.84e-19	IGF1/MYOM2/ACTN2/MEF2C/CAPN3/MYF6/MYL2/RBM24/SMYD1/ADRA1A/POPDC2/LDB3/FLNC/MYOD1/CSRP3/TNNT3/MYH11/MYO18B/ADGRB3/AGT/ALPK3/TMOD1/MYPN/MYLK3/CASQ1/ACTA1/ANKRD1/AKAP6/ADPRHL1/PGM5/OBSCN/TTN/KLHL40/PLPP7/SCGB3A1/TMOD4/LMOD3/LMOD1/PI16/SYNPO2L/SGCD/LMOD2/MYOZ2/TCAP/MYOZ1/CAV3/NEB/STAC3/RYR1/MYH6/NRAP/KLHL41/ACTN3	53	HNSC
BP	GO:0042692	muscle cell differentiation	62/745	387/18800	3.09e-21	1.45e-18	1.25e-18	IGF1/MYOM2/FGF10/ACTN2/MEF2C/CAPN3/FGF9/MYF6/MYL2/RBM24/SMYD1/ADRA1A/POPDC2/LDB3/FLNC/MYOD1/CSRP3/TNNT3/MYH11/MYO18B/ADGRB3/AGT/ALPK3/TMOD1/MYPN/MYLK3/SYPL2/CASQ1/ACTA1/ANK2/ANKRD1/AKAP6/ADPRHL1/PGM5/OBSCN/TTN/KLHL40/KIT/PLPP7/SCGB3A1/TMOD4/LMOD3/LMOD1/FBXO40/PI16/SYNPO2L/SGCD/LMOD2/MYOZ2/TCAP/MYOZ1/CAV3/NEB/STAC3/DUSP29/RYR1/MYH6/NRAP/DMD/KLHL41/ACTN3/MIR145	62	HNSC
BP	GO:0060537	muscle tissue development	63/745	405/18800	7.07e-21	2.99e-18	2.58e-18	IGF1/ACTN2/RBFOX1/FGF20/MEF2C/COL19A1/MYH7/MYLK2/FGF9/SGCG/MEOX2/PPARGC1A/MYF6/MYL2/BMP5/RBM24/TNNC1/SMYD1/TCF21/ADRA1A/POPDC2/MYOD1/CSRP3/MYH11/MYO18B/AGT/ALPK3/MSTN/HCN4/METTL21C/MYLK3/CASQ1/ACTA1/ANKRD1/JPH2/AKAP6/ADPRHL1/PGM5/TTN/KLHL40/TNNI1/MYL3/XIRP2/LMOD3/PI16/VGLL2/SGCD/MYOZ2/TCAP/MYOZ1/ERBB4/MYLPF/CAV3/NEB/STAC3/RYR1/MYH6/NRAP/PLN/DMD/KLHL41/ACTN3/MIR145	63	HNSC
BP	GO:0007517	muscle organ development	56/745	334/18800	3.1e-20	1.19e-17	1.03e-17	ETV1/IGF1/FHL1/RBFOX1/MEF2C/COL19A1/MYH7/CAPN3/MYLK2/SGCG/MEOX2/SGCA/CRYAB/MYF6/MYL2/RBM24/TNNC1/SMYD1/TCF21/POPDC2/CNTFR/MYOD1/CSRP3/LBX1/MSTN/METTL21C/UNC45B/CASQ1/ACTA1/ITGB1BP2/ANKRD1/JPH2/TTN/KLHL40/TNNI1/MYL3/XIRP2/LMOD3/VGLL2/SGCD/CAVIN4/MYOZ2/TCAP/DES/MYOZ1/MYLPF/CAV3/NEB/STAC3/RYR1/MYH6/DMD/SMTNL1/KLHL41/ACTN3/MIR145	56	HNSC
BP	GO:0090257	regulation of muscle system process	47/745	250/18800	3.07e-19	1.08e-16	9.34e-17	SCN4A/IGF1/ATP1A2/CAMK2B/TMEM38A/PPP1R12B/MYH7/SLC8A3/MYLK2/TNNC2/SGCA/MYL2/KCNA1/TNNC1/TACR1/PRKAG3/CASQ2/NR4A3/ADRA1A/GHSR/HRC/TNNT3/TNNI2/SPX/AGT/MSTN/HCN4/CASQ1/ANK2/MLIP/AKAP6/KIT/TRIM63/TNNI1/MYL3/PI16/SLN/CAV3/KCNB2/CTNNA3/ATP2A1/PLN/DMD/KBTBD13/STRIT1/ACTN3/MIR145	47	HNSC
BP	GO:0003009	skeletal muscle contraction	20/745	43/18800	2.89e-17	8.75e-15	7.54e-15	SCN4A/MYH7/SLC8A3/TNNC2/TNNC1/TNNT3/TNNI2/MYH8/STAC2/CASQ1/TNNI1/TCAP/SYNM/CAV3/STAC3/ATP2A1/DMD/KBTBD13/STRIT1/ACTN3	20	HNSC
BP	GO:0006937	regulation of muscle contraction	35/745	170/18800	6.42e-16	1.7e-13	1.47e-13	SCN4A/ATP1A2/TMEM38A/PPP1R12B/MYH7/SLC8A3/MYLK2/TNNC2/MYL2/KCNA1/TNNC1/TACR1/CASQ2/ADRA1A/GHSR/HRC/TNNT3/TNNI2/SPX/HCN4/CASQ1/ANK2/KIT/TNNI1/MYL3/CAV3/KCNB2/CTNNA3/ATP2A1/PLN/DMD/KBTBD13/STRIT1/ACTN3/MIR145	35	HNSC
BP	GO:0043500	muscle adaptation	27/745	118/18800	9.22e-14	1.7e-11	1.46e-11	IGF1/MYOC/CAMK2B/MYH7/SGCA/TNNC1/PRKAG3/NR4A3/ADRA1A/MYOD1/AGT/MSTN/CASQ1/ACTA1/MLIP/AKAP6/TRIM63/TNNI1/KLF15/PI16/MYOZ2/TCAP/MYOZ1/CAV3/MYH6/ACTN3/MIR145	27	HNSC
BP	GO:0006942	regulation of striated muscle contraction	23/745	96/18800	2.26e-12	3.69e-10	3.18e-10	SCN4A/ATP1A2/TMEM38A/MYH7/SLC8A3/MYL2/CASQ2/ADRA1A/HRC/TNNT3/HCN4/CASQ1/ANK2/TNNI1/MYL3/CAV3/CTNNA3/ATP2A1/PLN/DMD/KBTBD13/STRIT1/ACTN3	23	HNSC
BP	GO:0048738	cardiac muscle tissue development	36/745	234/18800	2.69e-12	4.22e-10	3.64e-10	IGF1/ACTN2/FGF20/MEF2C/MYH7/MYLK2/FGF9/SGCG/MYL2/BMP5/TNNC1/ADRA1A/CSRP3/MYH11/MYO18B/AGT/ALPK3/HCN4/MYLK3/ANKRD1/JPH2/AKAP6/ADPRHL1/TTN/TNNI1/MYL3/XIRP2/PI16/SGCD/TCAP/ERBB4/CAV3/NEB/MYH6/NRAP/PLN	36	HNSC
BP	GO:0060538	skeletal muscle organ development	30/745	167/18800	3.24e-12	4.86e-10	4.19e-10	RBFOX1/MEF2C/COL19A1/MYLK2/MEOX2/MYF6/RBM24/SMYD1/TCF21/POPDC2/CNTFR/MYOD1/CSRP3/MSTN/METTL21C/CASQ1/ACTA1/ANKRD1/KLHL40/LMOD3/VGLL2/MYOZ2/DES/MYOZ1/MYLPF/STAC3/RYR1/DMD/KLHL41/ACTN3	30	HNSC
BP	GO:0014706	striated muscle tissue development	37/745	248/18800	3.44e-12	4.86e-10	4.19e-10	IGF1/ACTN2/FGF20/MEF2C/MYH7/MYLK2/FGF9/SGCG/MYL2/BMP5/TNNC1/ADRA1A/CSRP3/MYH11/MYO18B/AGT/ALPK3/HCN4/MYLK3/ANKRD1/JPH2/AKAP6/ADPRHL1/PGM5/TTN/TNNI1/MYL3/XIRP2/PI16/SGCD/TCAP/ERBB4/CAV3/NEB/MYH6/NRAP/PLN	37	HNSC
BP	GO:0060048	cardiac muscle contraction	27/745	138/18800	4.93e-12	6.73e-10	5.8e-10	ATP1A2/TMEM38A/MYH7/MYLK2/SCN1B/MYL2/TNNC1/CASQ2/ADRA1A/CSRP3/KCNA5/HRC/TNNI2/HCN4/ANK2/SCN2B/TTN/TNNI1/MYL3/SGCD/TCAP/CAV3/CTNNA3/ATP2A1/MYH6/PLN/DMD	27	HNSC
BP	GO:0007519	skeletal muscle tissue development	28/745	155/18800	1.49e-11	1.92e-09	1.65e-09	RBFOX1/MEF2C/COL19A1/MYLK2/MEOX2/MYF6/RBM24/SMYD1/TCF21/POPDC2/MYOD1/CSRP3/MSTN/METTL21C/CASQ1/ACTA1/ANKRD1/KLHL40/LMOD3/VGLL2/MYOZ2/MYOZ1/MYLPF/STAC3/RYR1/DMD/KLHL41/ACTN3	28	HNSC
BP	GO:0043501	skeletal muscle adaptation	12/745	24/18800	2.4e-11	2.99e-09	2.58e-09	MYOC/CAMK2B/MYH7/TNNC1/MYOD1/MSTN/ACTA1/TRIM63/TNNI1/MYOZ2/MYOZ1/ACTN3	12	HNSC
BP	GO:0055013	cardiac muscle cell development	20/745	81/18800	3.41e-11	4.13e-09	3.56e-09	IGF1/ACTN2/MYL2/ADRA1A/CSRP3/MYH11/MYO18B/AGT/ALPK3/MYLK3/AKAP6/ADPRHL1/TTN/PI16/SGCD/TCAP/CAV3/NEB/MYH6/NRAP	20	HNSC
BP	GO:0014819	regulation of skeletal muscle contraction	10/745	16/18800	5.81e-11	6.83e-09	5.89e-09	SCN4A/MYH7/SLC8A3/CASQ1/CAV3/ATP2A1/DMD/KBTBD13/STRIT1/ACTN3	10	HNSC
BP	GO:0014888	striated muscle adaptation	16/745	54/18800	1.63e-10	1.57e-08	1.35e-08	MYOC/CAMK2B/MYH7/TNNC1/MYOD1/MSTN/ACTA1/MLIP/TRIM63/TNNI1/KLF15/MYOZ2/TCAP/MYOZ1/MYH6/ACTN3	16	HNSC
BP	GO:0055007	cardiac muscle cell differentiation	21/745	121/18800	1.11e-08	7.68e-07	6.62e-07	IGF1/ACTN2/MEF2C/MYL2/ADRA1A/CSRP3/MYH11/MYO18B/AGT/ALPK3/MYLK3/AKAP6/ADPRHL1/TTN/PI16/SGCD/TCAP/CAV3/NEB/MYH6/NRAP	21	HNSC
BP	GO:0030049	muscle filament sliding	8/745	14/18800	1.42e-08	9.42e-07	8.13e-07	MYH7/MYLK2/TNNC1/MYH2/MYH8/MYL1/MYH6/MYH4	8	HNSC
BP	GO:0043502	regulation of muscle adaptation	18/745	95/18800	3e-08	1.9e-06	1.64e-06	IGF1/CAMK2B/MYH7/SGCA/TNNC1/PRKAG3/NR4A3/ADRA1A/AGT/CASQ1/MLIP/AKAP6/TRIM63/TNNI1/PI16/CAV3/ACTN3/MIR145	18	HNSC
BP	GO:0014896	muscle hypertrophy	18/745	101/18800	8.06e-08	4.49e-06	3.88e-06	IGF1/MYOC/MYH7/NR4A3/ADRA1A/CSRP3/AGT/MSTN/MLIP/AKAP6/TTN/TRIM63/KLF15/PI16/TCAP/CAV3/MYH6/MIR145	18	HNSC
BP	GO:0014897	striated muscle hypertrophy	17/745	99/18800	3.22e-07	1.57e-05	1.35e-05	IGF1/MYOC/MYH7/NR4A3/ADRA1A/CSRP3/AGT/MLIP/AKAP6/TTN/TRIM63/KLF15/PI16/TCAP/CAV3/MYH6/MIR145	17	HNSC
BP	GO:0048644	muscle organ morphogenesis	15/745	80/18800	4.89e-07	2.2e-05	1.9e-05	MYH7/MYLK2/MYF6/MYL2/TNNC1/ANKRD1/TTN/TNNI1/MYL3/XIRP2/TCAP/MYLPF/MYH6/SMTNL1/MIR145	15	HNSC
BP	GO:0060415	muscle tissue morphogenesis	14/745	73/18800	8.8e-07	3.84e-05	3.31e-05	MYH7/MYLK2/MYF6/MYL2/TNNC1/ANKRD1/TTN/TNNI1/MYL3/XIRP2/TCAP/MYLPF/MYH6/MIR145	14	HNSC
BP	GO:0003300	cardiac muscle hypertrophy	16/745	96/18800	1.08e-06	4.67e-05	4.03e-05	IGF1/MYH7/NR4A3/ADRA1A/CSRP3/AGT/MLIP/AKAP6/TTN/TRIM63/KLF15/PI16/TCAP/CAV3/MYH6/MIR145	16	HNSC
BP	GO:0014874	response to stimulus involved in regulation of muscle adaptation	6/745	13/18800	5.13e-06	0.000187317	0.00016152	SGCA/PRKAG3/AGT/CASQ1/TRIM63/ACTN3	6	HNSC
BP	GO:0048741	skeletal muscle fiber development	9/745	35/18800	6.41e-06	0.000228312	0.00019687	MYF6/MYOD1/ACTA1/KLHL40/LMOD3/STAC3/RYR1/KLHL41/ACTN3	9	HNSC
BP	GO:0051155	positive regulation of striated muscle cell differentiation	11/745	54/18800	7.09e-06	0.000248066	0.000213903	IGF1/MEF2C/MYF6/RBM24/SMYD1/MYOD1/MYLK3/AKAP6/LMOD3/CAV3/ACTN3	11	HNSC
BP	GO:0051149	positive regulation of muscle cell differentiation	13/745	77/18800	9.45e-06	0.000325399	0.000280586	IGF1/MEF2C/MYF6/RBM24/SMYD1/MYOD1/MYLK3/AKAP6/KIT/LMOD3/CAV3/ACTN3/MIR145	13	HNSC
BP	GO:0014850	response to muscle activity	7/745	21/18800	1.07e-05	0.000355638	0.000306661	CAPN3/PPARGC1A/PRKAG3/AGT/MSTN/FNDC5/PRKAA2	7	HNSC
BP	GO:0010881	regulation of cardiac muscle contraction by regulation of the release of sequestered calcium ion	7/745	22/18800	1.51e-05	0.000488432	0.000421166	ATP1A2/TMEM38A/CASQ2/HRC/ANK2/PLN/DMD	7	HNSC
BP	GO:0055008	cardiac muscle tissue morphogenesis	11/745	60/18800	2.04e-05	0.000638507	0.000550574	MYH7/MYLK2/MYL2/TNNC1/ANKRD1/TTN/TNNI1/MYL3/XIRP2/TCAP/MYH6	11	HNSC
BP	GO:0035914	skeletal muscle cell differentiation	11/745	65/18800	4.46e-05	0.00126731	0.00109278	RBFOX1/MEF2C/MYLK2/MYF6/RBM24/SMYD1/MYOD1/MSTN/ANKRD1/KLHL40/KLHL41	11	HNSC
BP	GO:0055117	regulation of cardiac muscle contraction	12/745	77/18800	4.74e-05	0.00133734	0.00115316	ATP1A2/TMEM38A/CASQ2/ADRA1A/HRC/HCN4/ANK2/CAV3/CTNNA3/ATP2A1/PLN/DMD	12	HNSC
BP	GO:0010882	regulation of cardiac muscle contraction by calcium ion signaling	7/745	26/18800	5.07e-05	0.00140429	0.0012109	ATP1A2/TMEM38A/CASQ2/HRC/ANK2/PLN/DMD	7	HNSC
BP	GO:0014743	regulation of muscle hypertrophy	11/745	71/18800	0.000102788	0.00260723	0.00224817	IGF1/NR4A3/ADRA1A/AGT/MSTN/MLIP/AKAP6/TRIM63/PI16/CAV3/MIR145	11	HNSC
BP	GO:0051153	regulation of striated muscle cell differentiation	13/745	96/18800	0.00010402	0.00260728	0.00224821	IGF1/MEF2C/MYF6/RBM24/SMYD1/MYOD1/MYLK3/AKAP6/PLPP7/LMOD3/PI16/CAV3/ACTN3	13	HNSC
BP	GO:0006939	smooth muscle contraction	14/745	112/18800	0.000137472	0.00338566	0.00291939	ATP1A2/HTR2A/TACR1/ADRA1A/GHSR/EDN3/MYH11/SPX/AGT/DRD2/KIT/KCNB2/DRD1/MIR145	14	HNSC
BP	GO:0014733	regulation of skeletal muscle adaptation	5/745	14/18800	0.000143202	0.00350639	0.0030235	CAMK2B/MYH7/TNNC1/TNNI1/ACTN3	5	HNSC
BP	GO:0086012	membrane depolarization during cardiac muscle cell action potential	6/745	22/18800	0.000164221	0.00390894	0.00337061	ATP1A2/SCN1B/HCN4/ANK2/SCN2B/CAV3	6	HNSC
BP	GO:0086003	cardiac muscle cell contraction	11/745	75/18800	0.000170338	0.00403102	0.00347588	ATP1A2/SCN1B/KCNA5/HCN4/ANK2/SCN2B/SGCD/CAV3/CTNNA3/ATP2A1/PLN	11	HNSC
BP	GO:0035994	response to muscle stretch	6/745	24/18800	0.000276838	0.00610775	0.00526661	CSRP3/ANKRD1/TTN/TCAP/CAV3/DMD	6	HNSC
BP	GO:1901863	positive regulation of muscle tissue development	6/745	24/18800	0.000276838	0.00610775	0.00526661	MEF2C/PPARGC1A/MYF6/MYOD1/LMOD3/ACTN3	6	HNSC
BP	GO:0086004	regulation of cardiac muscle cell contraction	7/745	34/18800	0.000314717	0.00680175	0.00586503	ATP1A2/HCN4/ANK2/CAV3/CTNNA3/ATP2A1/PLN	7	HNSC
BP	GO:0010611	regulation of cardiac muscle hypertrophy	10/745	68/18800	0.0003265	0.00695001	0.00599288	IGF1/NR4A3/ADRA1A/AGT/MLIP/AKAP6/TRIM63/PI16/CAV3/MIR145	10	HNSC
BP	GO:0090075	relaxation of muscle	7/745	35/18800	0.000380086	0.00797051	0.00687284	ATP1A2/HRC/SLN/ATP2A1/PLN/KBTBD13/ACTN3	7	HNSC
BP	GO:0051147	regulation of muscle cell differentiation	16/745	153/18800	0.000384488	0.00802312	0.0069182	IGF1/MEF2C/FGF9/MYF6/RBM24/SMYD1/MYOD1/MYLK3/AKAP6/KIT/PLPP7/LMOD3/PI16/CAV3/ACTN3/MIR145	16	HNSC
BP	GO:0048742	regulation of skeletal muscle fiber development	4/745	11/18800	0.000645824	0.0123954	0.0106884	MYF6/MYOD1/LMOD3/ACTN3	4	HNSC
BP	GO:0048643	positive regulation of skeletal muscle tissue development	5/745	19/18800	0.000705223	0.013277	0.0114485	MEF2C/MYF6/MYOD1/LMOD3/ACTN3	5	HNSC
BP	GO:0003298	physiological muscle hypertrophy	6/745	29/18800	0.000825203	0.0147492	0.012718	IGF1/ADRA1A/AGT/AKAP6/PI16/CAV3	6	HNSC
BP	GO:0003301	physiological cardiac muscle hypertrophy	6/745	29/18800	0.000825203	0.0147492	0.012718	IGF1/ADRA1A/AGT/AKAP6/PI16/CAV3	6	HNSC
BP	GO:0061049	cell growth involved in cardiac muscle cell development	6/745	29/18800	0.000825203	0.0147492	0.012718	IGF1/ADRA1A/AGT/AKAP6/PI16/CAV3	6	HNSC
BP	GO:0042693	muscle cell fate commitment	5/745	20/18800	0.000909864	0.0157958	0.0136205	FGF10/MEF2C/MYF6/MYL2/MYOD1	5	HNSC
BP	GO:2001014	regulation of skeletal muscle cell differentiation	5/745	20/18800	0.000909864	0.0157958	0.0136205	RBFOX1/MEF2C/RBM24/MSTN/KLHL41	5	HNSC
BP	GO:1901077	regulation of relaxation of muscle	4/745	14/18800	0.0017813	0.0263205	0.0226957	HRC/SLN/PLN/ACTN3	4	HNSC
BP	GO:0014821	phasic smooth muscle contraction	5/745	23/18800	0.00178949	0.0263205	0.0226957	GHSR/EDN3/DRD2/KIT/DRD1	5	HNSC
BP	GO:0045933	positive regulation of muscle contraction	7/745	45/18800	0.00182025	0.0264062	0.0227696	TACR1/ADRA1A/GHSR/SPX/KIT/ATP2A1/ACTN3	7	HNSC
BP	GO:1901861	regulation of muscle tissue development	7/745	45/18800	0.00182025	0.0264062	0.0227696	MEF2C/PPARGC1A/MYF6/MYOD1/JPH2/LMOD3/ACTN3	7	HNSC
BP	GO:0055017	cardiac muscle tissue growth	10/745	87/18800	0.00229233	0.0313326	0.0270175	IGF1/FGF20/MEF2C/FGF9/ADRA1A/AGT/AKAP6/PI16/ERBB4/CAV3	10	HNSC
BP	GO:0014741	negative regulation of muscle hypertrophy	6/745	37/18800	0.0030868	0.0392663	0.0338586	MSTN/MLIP/TRIM63/PI16/CAV3/MIR145	6	HNSC
BP	GO:0048641	regulation of skeletal muscle tissue development	5/745	26/18800	0.00317114	0.039979	0.0344732	MEF2C/MYF6/MYOD1/LMOD3/ACTN3	5	HNSC
BP	GO:0086001	cardiac muscle cell action potential	9/745	77/18800	0.00333475	0.0414252	0.0357202	ATP1A2/SCN1B/KCNA5/HCN4/ANK2/SCN2B/CAV3/CTNNA3/DMD	9	HNSC
BP	GO:0043403	skeletal muscle tissue regeneration	6/745	38/18800	0.00354493	0.0433496	0.0373796	IGF1/CAPN3/SGCA/MYOD1/MSTN/MYOZ1	6	HNSC
BP	GO:0006940	regulation of smooth muscle contraction	8/745	65/18800	0.00402161	0.0474528	0.0409177	ATP1A2/TACR1/ADRA1A/GHSR/SPX/KIT/KCNB2/MIR145	8	HNSC
BP	GO:0007517	muscle organ development	6/41	334/18800	8e-05	0.0386803	0.0300782	SOX8/JPH1/METTL21C/PAX5/RYR2/SMTNL1	6	KICH
BP	GO:0098911	regulation of ventricular cardiac muscle cell action potential	2/41	12/18800	0.000302056	0.0472308	0.0367272	CTNNA3/RYR2	2	KICH
BP	GO:0003012	muscle system process	27/638	449/18800	0.00308114	0.0446601	0.0376107	ABCC8/PTGER3/KCNQ1/NOS1/CALCA/TNNC1/IGFBP5/CASQ2/NR4A3/NR4A1/KCNA5/CKMT2/NMUR2/SCN7A/STAC2/SCN1A/PI16/SCNN1B/GDNF/TACR3/MYOZ2/LEP/TRIM72/KCNE1/CAV3/DRD1/TRDN	27	KIRP
BP	GO:0060415	muscle tissue morphogenesis	7/298	73/18800	0.000156103	0.0327456	0.0317009	FOXC1/MYLK/FGFR2/ANKRD1/XIRP2/BMP10/ZFPM2	7	LAML
BP	GO:0003012	muscle system process	11/147	449/18800	0.00082175	0.0263404	0.022338	KCNN2/GNAO1/HAMP/ADRA1A/TRIM63/BMP10/TBX20/LEP/CHRM2/CTNNA3/P2RX2	11	LIHC
BP	GO:0003300	cardiac muscle hypertrophy	5/147	96/18800	0.000942757	0.0274587	0.0232864	HAMP/ADRA1A/TRIM63/BMP10/LEP	5	LIHC
BP	GO:0014897	striated muscle hypertrophy	5/147	99/18800	0.00108272	0.029863	0.0253254	HAMP/ADRA1A/TRIM63/BMP10/LEP	5	LIHC
BP	GO:0014896	muscle hypertrophy	5/147	101/18800	0.00118423	0.030125	0.0255476	HAMP/ADRA1A/TRIM63/BMP10/LEP	5	LIHC
BP	GO:0006936	muscle contraction	9/147	349/18800	0.00172551	0.0386123	0.0327452	KCNN2/GNAO1/ADRA1A/TRIM63/BMP10/TBX20/CHRM2/CTNNA3/P2RX2	9	LIHC
BP	GO:0010611	regulation of cardiac muscle hypertrophy	4/147	68/18800	0.00198255	0.041616	0.0352926	HAMP/ADRA1A/TRIM63/BMP10	4	LIHC
BP	GO:0014743	regulation of muscle hypertrophy	4/147	71/18800	0.00232306	0.0466974	0.0396018	HAMP/ADRA1A/TRIM63/BMP10	4	LIHC
BP	GO:0006936	muscle contraction	22/437	349/18800	2.48e-05	0.00637944	0.00571912	ATP1A2/ACTN2/SLC8A3/SGCA/MYH1/TNNC1/CASQ2/ADRA1A/EDN3/MYH2/KCNA5/EDNRB/SCN7A/MYOCD/SCN1A/NMUR1/DES/KCNE1/CHRM2/CAV3/DRD1/MYBPC1	22	LUSC
BP	GO:0003012	muscle system process	25/437	449/18800	5.57e-05	0.0102555	0.00919397	ATP1A2/MYOC/ACTN2/SLC8A3/SGCA/MYH1/TNNC1/CASQ2/NR4A3/ADRA1A/EDN3/MYH2/KCNA5/EDNRB/SCN7A/MYOCD/SCN1A/PI16/NMUR1/DES/KCNE1/CHRM2/CAV3/DRD1/MYBPC1	25	LUSC
BP	GO:0006936	muscle contraction	41/360	349/18800	9.41e-21	3.22e-17	2.85e-17	SCN4A/PTGS2/CACNA1S/MYBPC2/NOS1/SMPX/MYH7/TNNC2/SGCA/MYH1/MYH3/MYL2/CASQ2/MYOT/MYH2/CSRP3/HRC/TNNI2/MYH8/CHRND/SCN7A/CASQ1/ACTA1/TTN/CACNA1D/KIT/TNNI1/CACNB2/SCN3B/MYL1/ADRA1B/LMOD2/TCAP/DES/MYLPF/CAV3/MYBPC1/CHRNG/PLN/RYR2/KLHL41	41	MESO
BP	GO:0003012	muscle system process	44/360	449/18800	4.23e-19	7.24e-16	6.41e-16	SCN4A/PTGS2/CACNA1S/MYBPC2/NOS1/SMPX/MYH7/TNNC2/SGCA/MYH1/MYH3/MYL2/PRKAG3/CASQ2/MYOT/MYH2/CSRP3/HRC/TNNI2/MYH8/CHRND/SCN7A/CASQ1/ACTA1/TTN/CACNA1D/KIT/TNNI1/CACNB2/SCN3B/MYL1/ADRA1B/SLN/LMOD2/MYOZ2/TCAP/DES/MYLPF/CAV3/MYBPC1/CHRNG/PLN/RYR2/KLHL41	44	MESO
BP	GO:0006941	striated muscle contraction	25/360	178/18800	6.92e-15	7.88e-12	6.98e-12	SCN4A/NOS1/SMPX/MYH7/TNNC2/MYH3/MYL2/CASQ2/CSRP3/HRC/TNNI2/MYH8/CHRND/CASQ1/TTN/CACNA1D/TNNI1/CACNB2/SCN3B/ADRA1B/TCAP/CAV3/PLN/RYR2/KLHL41	25	MESO
BP	GO:0055002	striated muscle cell development	16/360	67/18800	1.09e-13	7.43e-11	6.58e-11	MYH3/MYL2/PROX1/LDB3/CSRP3/MYPN/CASQ1/ACTA1/TTN/LMOD2/MYOZ2/TCAP/CAV3/NEB/NRAP/KLHL41	16	MESO
BP	GO:0007517	muscle organ development	31/360	334/18800	4.09e-13	2.33e-10	2.07e-10	MYH7/SGCA/MYH3/MYL2/SMYD1/PROX1/TCF21/EGR1/BMP2/CSRP3/CHRND/UNC45B/CASQ1/ACTA1/MEGF10/MKX/POU4F1/TTN/KLHL40/TNNI1/XIRP2/FOS/CAVIN4/MYOZ2/TCAP/DES/MYLPF/CAV3/NEB/RYR2/KLHL41	31	MESO
BP	GO:0060537	muscle tissue development	33/360	405/18800	2.62e-12	1.28e-09	1.13e-09	ITGA8/MYH7/PPARGC1A/MYL2/BMP5/SMYD1/PROX1/TCF21/EGR1/BMP2/CSRP3/MYO18B/CHRND/CASQ1/ACTA1/MEGF10/POU4F1/TTN/KLHL40/TNNI1/XIRP2/ADAMTS9/FOS/MYOZ2/TCAP/MYLPF/CAV3/NEB/SGCZ/NRAP/PLN/RYR2/KLHL41	33	MESO
BP	GO:0042692	muscle cell differentiation	30/360	387/18800	9.24e-11	3.16e-08	2.8e-08	ITGA8/NOS1/MYH3/MYL2/SMYD1/PROX1/LDB3/EREG/BMP2/CSRP3/SYNE1/MYO18B/MYPN/CASQ1/ACTA1/MEGF10/TTN/KLHL40/KIT/FBXO40/LMOD2/MYOZ2/TCAP/CAV3/NEB/SGCZ/DUSP29/NRAP/KLHL41/ERVW-1	30	MESO
BP	GO:0003009	skeletal muscle contraction	11/360	43/18800	3.62e-10	1.08e-07	9.53e-08	SCN4A/MYH7/TNNC2/MYH3/TNNI2/MYH8/CHRND/CASQ1/TNNI1/TCAP/CAV3	11	MESO
BP	GO:0055001	muscle cell development	20/360	183/18800	3.78e-10	1.08e-07	9.53e-08	MYH3/MYL2/PROX1/LDB3/CSRP3/MYO18B/MYPN/CASQ1/ACTA1/MEGF10/TTN/KLHL40/LMOD2/MYOZ2/TCAP/CAV3/NEB/SGCZ/NRAP/KLHL41	20	MESO
BP	GO:0060048	cardiac muscle contraction	17/360	138/18800	1.26e-09	3.31e-07	2.93e-07	NOS1/MYH7/MYL2/CASQ2/CSRP3/HRC/TNNI2/TTN/CACNA1D/TNNI1/CACNB2/SCN3B/ADRA1B/TCAP/CAV3/PLN/RYR2	17	MESO
BP	GO:0051146	striated muscle cell differentiation	22/360	281/18800	2.66e-08	5.69e-06	5.04e-06	NOS1/MYH3/MYL2/SMYD1/PROX1/LDB3/BMP2/CSRP3/MYO18B/MYPN/CASQ1/ACTA1/TTN/KLHL40/LMOD2/MYOZ2/TCAP/CAV3/NEB/NRAP/KLHL41/ERVW-1	22	MESO
BP	GO:0060415	muscle tissue morphogenesis	11/360	73/18800	1.34e-07	2.45e-05	2.17e-05	MYH7/MYL2/PROX1/BMP2/POU4F1/TTN/TNNI1/XIRP2/TCAP/MYLPF/RYR2	11	MESO
BP	GO:0048738	cardiac muscle tissue development	19/360	234/18800	1.36e-07	2.45e-05	2.17e-05	MYH7/MYL2/BMP5/PROX1/BMP2/CSRP3/MYO18B/POU4F1/TTN/TNNI1/XIRP2/ADAMTS9/TCAP/CAV3/NEB/SGCZ/NRAP/PLN/RYR2	19	MESO
BP	GO:0006937	regulation of muscle contraction	16/360	170/18800	1.82e-07	3.07e-05	2.72e-05	SCN4A/PTGS2/NOS1/MYH7/TNNC2/MYL2/CASQ2/HRC/TNNI2/CASQ1/KIT/TNNI1/ADRA1B/CAV3/PLN/RYR2	16	MESO
BP	GO:0055008	cardiac muscle tissue morphogenesis	10/360	60/18800	1.88e-07	3.07e-05	2.72e-05	MYH7/MYL2/PROX1/BMP2/POU4F1/TTN/TNNI1/XIRP2/TCAP/RYR2	10	MESO
BP	GO:0006942	regulation of striated muscle contraction	12/360	96/18800	2.98e-07	4.4e-05	3.9e-05	SCN4A/NOS1/MYH7/MYL2/CASQ2/HRC/CASQ1/TNNI1/ADRA1B/CAV3/PLN/RYR2	12	MESO
BP	GO:0014706	striated muscle tissue development	19/360	248/18800	3.36e-07	4.42e-05	3.92e-05	MYH7/MYL2/BMP5/PROX1/BMP2/CSRP3/MYO18B/POU4F1/TTN/TNNI1/XIRP2/ADAMTS9/TCAP/CAV3/NEB/SGCZ/NRAP/PLN/RYR2	19	MESO
BP	GO:0048644	muscle organ morphogenesis	11/360	80/18800	3.51e-07	4.44e-05	3.93e-05	MYH7/MYL2/PROX1/BMP2/POU4F1/TTN/TNNI1/XIRP2/TCAP/MYLPF/RYR2	11	MESO
BP	GO:0090257	regulation of muscle system process	19/360	250/18800	3.8e-07	4.64e-05	4.12e-05	SCN4A/PTGS2/NOS1/MYH7/TNNC2/SGCA/MYL2/PRKAG3/CASQ2/HRC/TNNI2/CASQ1/KIT/TNNI1/ADRA1B/SLN/CAV3/PLN/RYR2	19	MESO
BP	GO:0060538	skeletal muscle organ development	14/360	167/18800	4.23e-06	0.000464535	0.000411588	SMYD1/TCF21/EGR1/CSRP3/CHRND/CASQ1/ACTA1/MEGF10/KLHL40/FOS/MYOZ2/DES/MYLPF/KLHL41	14	MESO
BP	GO:0030049	muscle filament sliding	5/360	14/18800	4.35e-06	0.000464535	0.000411588	MYH7/MYH3/MYH2/MYH8/MYL1	5	MESO
BP	GO:0035994	response to muscle stretch	6/360	24/18800	4.75e-06	0.000492499	0.000436364	CSRP3/TTN/FOS/TCAP/CAV3/RYR2	6	MESO
BP	GO:0007519	skeletal muscle tissue development	13/360	155/18800	9.26e-06	0.000855751	0.000758214	SMYD1/TCF21/EGR1/CSRP3/CHRND/CASQ1/ACTA1/MEGF10/KLHL40/FOS/MYOZ2/MYLPF/KLHL41	13	MESO
BP	GO:0055013	cardiac muscle cell development	9/360	81/18800	2.43e-05	0.00212795	0.00188541	MYL2/PROX1/CSRP3/MYO18B/TTN/TCAP/CAV3/NEB/NRAP	9	MESO
BP	GO:0003229	ventricular cardiac muscle tissue development	7/360	56/18800	9.22e-05	0.00583489	0.00516984	MYH7/MYL2/PROX1/POU4F1/TNNI1/ADAMTS9/RYR2	7	MESO
BP	GO:0055007	cardiac muscle cell differentiation	10/360	121/18800	0.000112616	0.006753	0.0059833	MYL2/PROX1/BMP2/CSRP3/MYO18B/TTN/TCAP/CAV3/NEB/NRAP	10	MESO
BP	GO:0014819	regulation of skeletal muscle contraction	4/360	16/18800	0.00020055	0.0103064	0.00913167	SCN4A/MYH7/CASQ1/CAV3	4	MESO
BP	GO:0055010	ventricular cardiac muscle tissue morphogenesis	6/360	47/18800	0.000261771	0.012263	0.0108652	MYH7/MYL2/PROX1/POU4F1/TNNI1/RYR2	6	MESO
BP	GO:0043500	muscle adaptation	9/360	118/18800	0.000448134	0.0189102	0.0167548	MYH7/SGCA/PRKAG3/CASQ1/ACTA1/TNNI1/MYOZ2/TCAP/CAV3	9	MESO
BP	GO:0055117	regulation of cardiac muscle contraction	7/360	77/18800	0.000678346	0.0263476	0.0233445	NOS1/CASQ2/HRC/ADRA1B/CAV3/PLN/RYR2	7	MESO
BP	GO:0010881	regulation of cardiac muscle contraction by regulation of the release of sequestered calcium ion	4/360	22/18800	0.0007361	0.0269194	0.0238511	CASQ2/HRC/PLN/RYR2	4	MESO
BP	GO:0086012	membrane depolarization during cardiac muscle cell action potential	4/360	22/18800	0.0007361	0.0269194	0.0238511	CACNA1D/CACNB2/SCN3B/CAV3	4	MESO
BP	GO:0086070	SA node cell to atrial cardiac muscle cell communication	3/360	11/18800	0.00102489	0.0324359	0.0287389	CACNA1D/SCN3B/RYR2	3	MESO
BP	GO:0043501	skeletal muscle adaptation	4/360	24/18800	0.00103749	0.0325333	0.0288252	MYH7/ACTA1/TNNI1/MYOZ2	4	MESO
BP	GO:0010882	regulation of cardiac muscle contraction by calcium ion signaling	4/360	26/18800	0.00141632	0.0403416	0.0357435	CASQ2/HRC/PLN/RYR2	4	MESO
BP	GO:0035914	skeletal muscle cell differentiation	6/360	65/18800	0.00150941	0.0419445	0.0371637	SMYD1/EGR1/MEGF10/KLHL40/FOS/KLHL41	6	MESO
BP	GO:0014874	response to stimulus involved in regulation of muscle adaptation	3/360	13/18800	0.00172662	0.0452813	0.0401202	SGCA/PRKAG3/CASQ1	3	MESO
BP	GO:0090257	regulation of muscle system process	7/95	250/18800	0.000276341	0.0370067	0.0330155	ATP1A2/SGCA/CALCA/TNNT2/PROK2/PI16/CAV3	7	OV
BP	GO:0055001	muscle cell development	6/95	183/18800	0.000332475	0.0381634	0.0340474	ISL1/TNNT2/MYH11/PI16/CAV3/SGCZ	6	OV
BP	GO:0006939	smooth muscle contraction	6/205	112/18800	0.00143372	0.0328884	0.0288451	HTR2A/CALCA/GHSR/EDN3/ADRA2A/CHRM2	6	PCPG
BP	GO:0006936	muscle contraction	11/205	349/18800	0.00161534	0.0364211	0.0319435	NOS1/SMPX/HTR2A/CALCA/TNNT2/GHSR/EDN3/ADRA2A/ANKRD2/TCAP/CHRM2	11	PCPG
BP	GO:0003012	muscle system process	36/205	449/18800	4.36e-21	1.02e-17	9.43e-18	SCN4A/ACTN2/CACNA1S/GNAO1/SMPX/MYH7/TNNT1/MYH3/MYL2/PRKAG3/MYOT/MYOG/MYH2/MYOD1/CSRP3/TNNT3/MYH8/MYBPH/CHRND/MYOM3/ACTA1/TTN/TRIM63/ANKRD2/MYL1/SLN/LMOD2/MYOZ2/TCAP/TRIM72/CHRM2/CAV3/CTNNA3/TRDN/MYH6/STRIT1	36	PRAD
BP	GO:0055002	striated muscle cell development	18/205	67/18800	1.31e-20	1.02e-17	9.43e-18	ACTN2/TNNT1/MYH3/MYL2/CSRP3/TNNT3/MYPN/ACTA1/TTN/ACTC1/SYNPO2L/LMOD2/MYOZ2/TCAP/CAV3/NEB/MYH6/NRAP	18	PRAD
BP	GO:0055001	muscle cell development	24/205	183/18800	3e-19	1.76e-16	1.63e-16	ACTN2/TNNT1/MYH3/MYF6/MYF5/MYL2/MYOG/MYOD1/CSRP3/TNNT3/MYPN/ACTA1/TTN/KLHL40/ACTC1/SYNPO2L/LMOD2/MYOZ2/TCAP/CAV3/NEB/SGCZ/MYH6/NRAP	24	PRAD
BP	GO:0006936	muscle contraction	30/205	349/18800	1.62e-18	7.59e-16	7e-16	SCN4A/ACTN2/CACNA1S/GNAO1/SMPX/MYH7/TNNT1/MYH3/MYL2/MYOT/MYH2/CSRP3/TNNT3/MYH8/MYBPH/CHRND/MYOM3/ACTA1/TTN/TRIM63/ANKRD2/MYL1/LMOD2/TCAP/CHRM2/CAV3/CTNNA3/TRDN/MYH6/STRIT1	30	PRAD
BP	GO:0007517	muscle organ development	28/205	334/18800	4.73e-17	1.59e-14	1.46e-14	PAX7/COL19A1/MYH7/MYH3/MYF6/MYF5/MYL2/SMYD1/MYOG/MYOD1/CSRP3/CHRND/METTL21C/UNC45B/ACTA1/TTN/KLHL40/ACTC1/XIRP2/ANKRD2/VGLL2/MYOZ2/TCAP/TRIM72/CAV3/NEB/FGF3/MYH6	28	PRAD
BP	GO:0042692	muscle cell differentiation	29/205	387/18800	2.51e-16	7.38e-14	6.81e-14	ACTN2/TNNT1/MYH3/MYF6/MYF5/MYL2/SMYD1/MYOG/MYOD1/CSRP3/TNNT3/MYPN/ACTA1/TTN/KLHL40/ACTC1/FBXO40/SYNPO2L/LMOD2/MYOZ2/TCAP/TRIM72/CAV3/NEB/SGCZ/DUSP29/MYH6/NRAP/MIR221	29	PRAD
BP	GO:0051146	striated muscle cell differentiation	25/205	281/18800	6.3e-16	1.48e-13	1.36e-13	ACTN2/TNNT1/MYH3/MYF6/MYF5/MYL2/SMYD1/MYOG/MYOD1/CSRP3/TNNT3/MYPN/ACTA1/TTN/KLHL40/ACTC1/SYNPO2L/LMOD2/MYOZ2/TCAP/TRIM72/CAV3/NEB/MYH6/NRAP	25	PRAD
BP	GO:0060537	muscle tissue development	27/205	405/18800	5.08e-14	1.08e-11	1e-11	ACTN2/COL19A1/MYH7/MYF6/MYF5/MYL2/BMP5/SMYD1/MYOG/MYOD1/CSRP3/CHRND/METTL21C/ACTA1/TTN/KLHL40/ACTC1/XIRP2/VGLL2/MYOZ2/TCAP/CAV3/NEB/SGCZ/FGF3/MYH6/NRAP	27	PRAD
BP	GO:0006941	striated muscle contraction	17/205	178/18800	1.11e-11	2e-09	1.85e-09	SCN4A/SMPX/MYH7/TNNT1/MYH3/MYL2/CSRP3/TNNT3/MYH8/MYBPH/CHRND/TTN/TCAP/CAV3/CTNNA3/MYH6/STRIT1	17	PRAD
BP	GO:0003009	skeletal muscle contraction	10/205	43/18800	2.67e-11	4.48e-09	4.13e-09	SCN4A/MYH7/TNNT1/MYH3/TNNT3/MYH8/CHRND/TCAP/CAV3/STRIT1	10	PRAD
BP	GO:0030049	muscle filament sliding	6/205	14/18800	4.36e-09	5.39e-07	4.97e-07	MYH7/MYH3/MYH2/MYH8/MYL1/MYH6	6	PRAD
BP	GO:0014888	striated muscle adaptation	9/205	54/18800	6.36e-09	7.47e-07	6.89e-07	MYH7/TNNT1/MYOG/MYOD1/ACTA1/TRIM63/MYOZ2/TCAP/MYH6	9	PRAD
BP	GO:0007519	skeletal muscle tissue development	13/205	155/18800	1.55e-08	1.73e-06	1.59e-06	COL19A1/MYF6/MYF5/SMYD1/MYOG/MYOD1/CSRP3/CHRND/METTL21C/ACTA1/KLHL40/VGLL2/MYOZ2	13	PRAD
BP	GO:0055013	cardiac muscle cell development	10/205	81/18800	1.83e-08	1.95e-06	1.8e-06	ACTN2/MYL2/CSRP3/TTN/ACTC1/TCAP/CAV3/NEB/MYH6/NRAP	10	PRAD
BP	GO:0060538	skeletal muscle organ development	13/205	167/18800	3.78e-08	3.7e-06	3.41e-06	COL19A1/MYF6/MYF5/SMYD1/MYOG/MYOD1/CSRP3/CHRND/METTL21C/ACTA1/KLHL40/VGLL2/MYOZ2	13	PRAD
BP	GO:0048738	cardiac muscle tissue development	15/205	234/18800	4.51e-08	4.24e-06	3.91e-06	ACTN2/MYH7/MYL2/BMP5/CSRP3/TTN/ACTC1/XIRP2/TCAP/CAV3/NEB/SGCZ/FGF3/MYH6/NRAP	15	PRAD
BP	GO:0043500	muscle adaptation	11/205	118/18800	6.85e-08	6.19e-06	5.7e-06	MYH7/TNNT1/PRKAG3/MYOG/MYOD1/ACTA1/TRIM63/MYOZ2/TCAP/CAV3/MYH6	11	PRAD
BP	GO:0014706	striated muscle tissue development	15/205	248/18800	9.68e-08	8.14e-06	7.51e-06	ACTN2/MYH7/MYL2/BMP5/CSRP3/TTN/ACTC1/XIRP2/TCAP/CAV3/NEB/SGCZ/FGF3/MYH6/NRAP	15	PRAD
BP	GO:0060415	muscle tissue morphogenesis	9/205	73/18800	9.71e-08	8.14e-06	7.51e-06	MYH7/MYF6/MYF5/MYL2/TTN/ACTC1/XIRP2/TCAP/MYH6	9	PRAD
BP	GO:0043501	skeletal muscle adaptation	6/205	24/18800	1.79e-07	1.45e-05	1.33e-05	MYH7/TNNT1/MYOD1/ACTA1/TRIM63/MYOZ2	6	PRAD
BP	GO:0048644	muscle organ morphogenesis	9/205	80/18800	2.17e-07	1.65e-05	1.52e-05	MYH7/MYF6/MYF5/MYL2/TTN/ACTC1/XIRP2/TCAP/MYH6	9	PRAD
BP	GO:0090257	regulation of muscle system process	14/205	250/18800	6.66e-07	4.74e-05	4.37e-05	SCN4A/MYH7/TNNT1/MYL2/PRKAG3/MYOG/TNNT3/MYBPH/TRIM63/SLN/CHRM2/CAV3/CTNNA3/STRIT1	14	PRAD
BP	GO:0055007	cardiac muscle cell differentiation	10/205	121/18800	8.44e-07	5.83e-05	5.37e-05	ACTN2/MYL2/CSRP3/TTN/ACTC1/TCAP/CAV3/NEB/MYH6/NRAP	10	PRAD
BP	GO:0048741	skeletal muscle fiber development	6/205	35/18800	1.95e-06	0.000126436	0.000116596	MYF6/MYF5/MYOG/MYOD1/ACTA1/KLHL40	6	PRAD
BP	GO:0042693	muscle cell fate commitment	5/205	20/18800	1.99e-06	0.000126436	0.000116596	MYF6/MYF5/MYL2/MYOG/MYOD1	5	PRAD
BP	GO:0055008	cardiac muscle tissue morphogenesis	7/205	60/18800	3.92e-06	0.000235803	0.000217451	MYH7/MYL2/TTN/ACTC1/XIRP2/TCAP/MYH6	7	PRAD
BP	GO:0048742	regulation of skeletal muscle fiber development	4/205	11/18800	4.27e-06	0.000244384	0.000225364	MYF6/MYF5/MYOG/MYOD1	4	PRAD
BP	GO:0006942	regulation of striated muscle contraction	8/205	96/18800	1.02e-05	0.000530613	0.000489317	SCN4A/MYH7/MYL2/TNNT3/MYBPH/CAV3/CTNNA3/STRIT1	8	PRAD
BP	GO:0006937	regulation of muscle contraction	10/205	170/18800	1.78e-05	0.000877033	0.000808776	SCN4A/MYH7/TNNT1/MYL2/TNNT3/MYBPH/CHRM2/CAV3/CTNNA3/STRIT1	10	PRAD
BP	GO:0014819	regulation of skeletal muscle contraction	4/205	16/18800	2.25e-05	0.00105886	0.000976456	SCN4A/MYH7/CAV3/STRIT1	4	PRAD
BP	GO:0051155	positive regulation of striated muscle cell differentiation	6/205	54/18800	2.61e-05	0.00117565	0.00108415	MYF6/MYF5/SMYD1/MYOG/MYOD1/CAV3	6	PRAD
BP	GO:0048643	positive regulation of skeletal muscle tissue development	4/205	19/18800	4.68e-05	0.00203508	0.0018767	MYF6/MYF5/MYOG/MYOD1	4	PRAD
BP	GO:0035914	skeletal muscle cell differentiation	6/205	65/18800	7.56e-05	0.00322539	0.00297437	MYF6/MYF5/SMYD1/MYOG/MYOD1/KLHL40	6	PRAD
BP	GO:0003300	cardiac muscle hypertrophy	7/205	96/18800	8.68e-05	0.00357682	0.00329845	MYH7/CSRP3/TTN/TRIM63/TCAP/CAV3/MYH6	7	PRAD
BP	GO:0051153	regulation of striated muscle cell differentiation	7/205	96/18800	8.68e-05	0.00357682	0.00329845	MYF6/MYF5/SMYD1/MYOG/MYOD1/TRIM72/CAV3	7	PRAD
BP	GO:0014897	striated muscle hypertrophy	7/205	99/18800	0.00010551	0.00419892	0.00387213	MYH7/CSRP3/TTN/TRIM63/TCAP/CAV3/MYH6	7	PRAD
BP	GO:0014896	muscle hypertrophy	7/205	101/18800	0.000119686	0.00465602	0.00429366	MYH7/CSRP3/TTN/TRIM63/TCAP/CAV3/MYH6	7	PRAD
BP	GO:0035994	response to muscle stretch	4/205	24/18800	0.000122944	0.00465602	0.00429366	CSRP3/TTN/TCAP/CAV3	4	PRAD
BP	GO:1901863	positive regulation of muscle tissue development	4/205	24/18800	0.000122944	0.00465602	0.00429366	MYF6/MYF5/MYOG/MYOD1	4	PRAD
BP	GO:1901861	regulation of muscle tissue development	5/205	45/18800	0.000125828	0.0046896	0.00432463	MYF6/MYF5/MYOG/MYOD1/FGF3	5	PRAD
BP	GO:0060048	cardiac muscle contraction	8/205	138/18800	0.0001378	0.00505554	0.00466208	MYH7/MYL2/CSRP3/TTN/TCAP/CAV3/CTNNA3/MYH6	8	PRAD
BP	GO:0048641	regulation of skeletal muscle tissue development	4/205	26/18800	0.000170046	0.0057865	0.00533615	MYF6/MYF5/MYOG/MYOD1	4	PRAD
BP	GO:0051149	positive regulation of muscle cell differentiation	6/205	77/18800	0.000194607	0.00652768	0.00601966	MYF6/MYF5/SMYD1/MYOG/MYOD1/CAV3	6	PRAD
BP	GO:0051147	regulation of muscle cell differentiation	8/205	153/18800	0.000279524	0.00875097	0.00806991	MYF6/MYF5/SMYD1/MYOG/MYOD1/TRIM72/CAV3/MIR221	8	PRAD
BP	GO:0014874	response to stimulus involved in regulation of muscle adaptation	3/205	13/18800	0.000337114	0.010415	0.00960447	PRKAG3/MYOG/TRIM63	3	PRAD
BP	GO:0043502	regulation of muscle adaptation	6/205	95/18800	0.000606663	0.017162	0.0158263	MYH7/TNNT1/PRKAG3/MYOG/TRIM63/CAV3	6	PRAD
BP	GO:0006936	muscle contraction	35/358	349/18800	9.15e-16	2.91e-12	2.45e-12	ATP1A2/KCNH2/TACR2/PPP1R12B/NOS1/OXT/COMP/P2RX1/CASQ2/ADRA1A/KCNA5/CNN1/ACE2/MYH11/AGT/PDE5A/MYOCD/CASQ1/ACTA1/SCN1A/CACNA1D/KCNJ3/BMP10/LMOD1/NPNT/KCND3/DES/CHRM2/SYNM/TRDN/CACNA1H/PLN/RYR2/NOS1AP/MIR145	35	SARC
BP	GO:0003012	muscle system process	35/358	449/18800	1.67e-12	2.66e-09	2.24e-09	ATP1A2/KCNH2/TACR2/PPP1R12B/NOS1/OXT/COMP/P2RX1/CASQ2/ADRA1A/KCNA5/CNN1/ACE2/MYH11/AGT/PDE5A/MYOCD/CASQ1/ACTA1/SCN1A/CACNA1D/KCNJ3/BMP10/LMOD1/NPNT/KCND3/DES/CHRM2/SYNM/TRDN/CACNA1H/PLN/RYR2/NOS1AP/MIR145	35	SARC
BP	GO:0006937	regulation of muscle contraction	19/358	170/18800	6.5e-10	2.95e-07	2.48e-07	ATP1A2/TACR2/PPP1R12B/NOS1/OXT/P2RX1/CASQ2/ADRA1A/CNN1/ACE2/PDE5A/MYOCD/CASQ1/BMP10/NPNT/CHRM2/PLN/RYR2/MIR145	19	SARC
BP	GO:0060048	cardiac muscle contraction	16/358	138/18800	8.72e-09	2.92e-06	2.45e-06	ATP1A2/KCNH2/NOS1/CASQ2/ADRA1A/KCNA5/ACE2/PDE5A/SCN1A/CACNA1D/KCNJ3/BMP10/KCND3/PLN/RYR2/NOS1AP	16	SARC
BP	GO:0006941	striated muscle contraction	18/358	178/18800	9.19e-09	2.92e-06	2.45e-06	ATP1A2/KCNH2/NOS1/CASQ2/ADRA1A/KCNA5/ACE2/PDE5A/CASQ1/SCN1A/CACNA1D/KCNJ3/BMP10/KCND3/SYNM/PLN/RYR2/NOS1AP	18	SARC
BP	GO:0090257	regulation of muscle system process	20/358	250/18800	7.41e-08	1.96e-05	1.65e-05	ATP1A2/TACR2/PPP1R12B/NOS1/OXT/P2RX1/CASQ2/ADRA1A/CNN1/ACE2/AGT/PDE5A/MYOCD/CASQ1/BMP10/NPNT/CHRM2/PLN/RYR2/MIR145	20	SARC
BP	GO:0006939	smooth muscle contraction	13/358	112/18800	2.17e-07	4.92e-05	4.14e-05	ATP1A2/TACR2/OXT/COMP/P2RX1/ADRA1A/CNN1/MYH11/AGT/MYOCD/NPNT/CHRM2/MIR145	13	SARC
BP	GO:0006940	regulation of smooth muscle contraction	10/358	65/18800	3.9e-07	7.3e-05	6.14e-05	ATP1A2/TACR2/OXT/P2RX1/ADRA1A/CNN1/MYOCD/NPNT/CHRM2/MIR145	10	SARC
BP	GO:0086003	cardiac muscle cell contraction	10/358	75/18800	1.53e-06	0.000231304	0.000194323	ATP1A2/KCNH2/KCNA5/SCN1A/CACNA1D/KCNJ3/KCND3/PLN/RYR2/NOS1AP	10	SARC
BP	GO:0086002	cardiac muscle cell action potential involved in contraction	8/358	54/18800	7.75e-06	0.000666022	0.000559538	KCNH2/KCNA5/SCN1A/CACNA1D/KCNJ3/KCND3/RYR2/NOS1AP	8	SARC
BP	GO:0006942	regulation of striated muscle contraction	10/358	96/18800	1.46e-05	0.00108566	0.000912082	ATP1A2/NOS1/CASQ2/ADRA1A/ACE2/PDE5A/CASQ1/BMP10/PLN/RYR2	10	SARC
BP	GO:0055117	regulation of cardiac muscle contraction	9/358	77/18800	1.54e-05	0.00108566	0.000912082	ATP1A2/NOS1/CASQ2/ADRA1A/ACE2/PDE5A/BMP10/PLN/RYR2	9	SARC
BP	GO:0086001	cardiac muscle cell action potential	9/358	77/18800	1.54e-05	0.00108566	0.000912082	ATP1A2/KCNH2/KCNA5/SCN1A/CACNA1D/KCNJ3/KCND3/RYR2/NOS1AP	9	SARC
BP	GO:0042692	muscle cell differentiation	20/358	387/18800	5.74e-05	0.00314681	0.0026437	XK/SPEG/NOS1/COMP/ADRA1A/LDB3/MYH11/ADGRB3/AGT/MYOCD/CASQ1/ACTA1/ACTC1/BMP10/LMOD1/TCF23/NPNT/WFIKKN2/CACNA1H/MIR145	20	SARC
BP	GO:0086013	membrane repolarization during cardiac muscle cell action potential	5/358	25/18800	9.45e-05	0.00442039	0.00371365	KCNH2/KCNA5/KCNJ3/KCND3/NOS1AP	5	SARC
BP	GO:0099622	cardiac muscle cell membrane repolarization	6/358	40/18800	0.000101577	0.00461451	0.00387674	KCNH2/KCNA5/CACNA1D/KCNJ3/KCND3/NOS1AP	6	SARC
BP	GO:0098915	membrane repolarization during ventricular cardiac muscle cell action potential	4/358	16/18800	0.000196314	0.00727289	0.0061101	KCNH2/KCNJ3/KCND3/NOS1AP	4	SARC
BP	GO:0045933	positive regulation of muscle contraction	6/358	45/18800	0.000198975	0.00727289	0.0061101	TACR2/OXT/ADRA1A/ACE2/MYOCD/NPNT	6	SARC
BP	GO:0055001	muscle cell development	12/358	183/18800	0.000209207	0.00755996	0.00635127	XK/COMP/ADRA1A/LDB3/MYH11/AGT/CASQ1/ACTA1/ACTC1/BMP10/LMOD1/WFIKKN2	12	SARC
BP	GO:0045987	positive regulation of smooth muscle contraction	5/358	31/18800	0.000275242	0.0090234	0.00758073	TACR2/OXT/ADRA1A/MYOCD/NPNT	5	SARC
BP	GO:0055002	striated muscle cell development	7/358	67/18800	0.000279179	0.00905908	0.00761071	LDB3/MYH11/CASQ1/ACTA1/ACTC1/BMP10/LMOD1	7	SARC
BP	GO:0086005	ventricular cardiac muscle cell action potential	5/358	35/18800	0.000494091	0.0142837	0.012	KCNH2/KCNJ3/KCND3/RYR2/NOS1AP	5	SARC
BP	GO:0007517	muscle organ development	16/358	334/18800	0.000714714	0.0190991	0.0160455	XK/COL11A1/SPEG/HLF/HAND1/MYOCD/CASQ1/ACTA1/MKX/ACTC1/BMP10/TCF23/DES/CACNA1H/RYR2/MIR145	16	SARC
BP	GO:0010881	regulation of cardiac muscle contraction by regulation of the release of sequestered calcium ion	4/358	22/18800	0.000720919	0.0191043	0.0160499	ATP1A2/CASQ2/PLN/RYR2	4	SARC
BP	GO:0070471	uterine smooth muscle contraction	3/358	11/18800	0.0010085	0.0232394	0.0195239	TACR2/OXT/AGT	3	SARC
BP	GO:0086070	SA node cell to atrial cardiac muscle cell communication	3/358	11/18800	0.0010085	0.0232394	0.0195239	KCNA5/CACNA1D/RYR2	3	SARC
BP	GO:0099624	atrial cardiac muscle cell membrane repolarization	3/358	11/18800	0.0010085	0.0232394	0.0195239	KCNA5/CACNA1D/KCNJ3	3	SARC
BP	GO:0051146	striated muscle cell differentiation	14/358	281/18800	0.00104284	0.0236874	0.0199003	XK/NOS1/ADRA1A/LDB3/MYH11/ADGRB3/AGT/MYOCD/CASQ1/ACTA1/ACTC1/BMP10/LMOD1/CACNA1H	14	SARC
BP	GO:0010882	regulation of cardiac muscle contraction by calcium ion signaling	4/358	26/18800	0.00138758	0.0290296	0.0243884	ATP1A2/CASQ2/PLN/RYR2	4	SARC
BP	GO:0099625	ventricular cardiac muscle cell membrane repolarization	4/358	29/18800	0.00210767	0.0376721	0.031649	KCNH2/KCNJ3/KCND3/NOS1AP	4	SARC
BP	GO:0099623	regulation of cardiac muscle cell membrane repolarization	4/358	30/18800	0.00239585	0.0416328	0.0349765	KCNH2/KCNA5/CACNA1D/NOS1AP	4	SARC
BP	GO:0060415	muscle tissue morphogenesis	6/358	73/18800	0.0026639	0.0441208	0.0370667	COL11A1/HAND1/ACTC1/BMP10/RYR2/MIR145	6	SARC
BP	GO:0003012	muscle system process	48/446	449/18800	1.93e-18	6.48e-15	5.53e-15	ABCC8/ATP1A2/MYOC/MYLK/TACR2/PPP1R12B/ACTN2/CHRNA3/GNAO1/NOS1/SMPX/MYL9/SGCA/CALCA/KCNA1/CASQ2/GHSR/KCNA5/CNN1/MYH11/SCN7A/TMOD1/MYOCD/CASQ1/ANK2/SCN2B/AKAP6/KCNMA1/GHRL/KCNE2/LMOD1/HAND2/PI16/SCNN1B/MYOZ2/DES/CHRM2/SYNM/KCNB2/CTNNA3/P2RX2/FLNA/TPM2/PLN/RYR2/DMD/KLHL41/MIR145	48	STAD
BP	GO:0006936	muscle contraction	42/446	349/18800	3.93e-18	6.57e-15	5.61e-15	ATP1A2/MYLK/TACR2/PPP1R12B/ACTN2/CHRNA3/GNAO1/NOS1/SMPX/MYL9/SGCA/CALCA/KCNA1/CASQ2/GHSR/KCNA5/CNN1/MYH11/SCN7A/TMOD1/MYOCD/CASQ1/ANK2/SCN2B/KCNMA1/GHRL/KCNE2/LMOD1/SCNN1B/DES/CHRM2/SYNM/KCNB2/CTNNA3/P2RX2/FLNA/TPM2/PLN/RYR2/DMD/KLHL41/MIR145	42	STAD
BP	GO:0090257	regulation of muscle system process	28/446	250/18800	1.03e-11	6.9e-09	5.89e-09	ABCC8/ATP1A2/TACR2/PPP1R12B/CHRNA3/NOS1/MYL9/SGCA/CALCA/KCNA1/CASQ2/GHSR/CNN1/MYOCD/CASQ1/ANK2/AKAP6/KCNMA1/GHRL/HAND2/PI16/CHRM2/KCNB2/CTNNA3/PLN/RYR2/DMD/MIR145	28	STAD
BP	GO:0006937	regulation of muscle contraction	23/446	170/18800	1.59e-11	7.59e-09	6.48e-09	ATP1A2/TACR2/PPP1R12B/CHRNA3/NOS1/MYL9/CALCA/KCNA1/CASQ2/GHSR/CNN1/MYOCD/CASQ1/ANK2/KCNMA1/GHRL/CHRM2/KCNB2/CTNNA3/PLN/RYR2/DMD/MIR145	23	STAD
BP	GO:0007517	muscle organ development	29/446	334/18800	1.99e-09	6.06e-07	5.17e-07	FHL1/MYLK/SPEG/COL19A1/ASB2/SGCA/HLF/PHOX2B/RBM24/BVES/SMYD1/POPDC2/MYOCD/UNC45B/RXRG/CASQ1/TAGLN/JPH2/CHODL/XIRP2/CFL2/MYOZ2/DES/P2RX2/DNER/RYR2/DMD/KLHL41/MIR145	29	STAD
BP	GO:0055001	muscle cell development	21/446	183/18800	2.66e-09	7.41e-07	6.33e-07	ACTN2/ASB2/MYL9/BVES/LDB3/FLNC/MYH11/TMOD1/CASQ1/ANK2/AKAP6/PGM5/LMOD1/PI16/CFL2/MYOZ2/SGCZ/P2RX2/DNER/DMD/KLHL41	21	STAD
BP	GO:0042692	muscle cell differentiation	31/446	387/18800	3.82e-09	9.84e-07	8.4e-07	SPEG/ACTN2/ITGA8/NOS1/ASB2/MYL9/RBM24/BVES/SMYD1/POPDC2/LDB3/FLNC/MYH11/ADGRB3/TMOD1/MYOCD/CASQ1/ANK2/AKAP6/PGM5/LMOD1/PI16/CFL2/RBPMS2/MYOZ2/SGCZ/P2RX2/DNER/DMD/KLHL41/MIR145	31	STAD
BP	GO:0006939	smooth muscle contraction	16/446	112/18800	9.1e-09	1.6e-06	1.37e-06	ATP1A2/MYLK/TACR2/CHRNA3/CALCA/GHSR/CNN1/MYH11/MYOCD/KCNMA1/GHRL/SCNN1B/CHRM2/KCNB2/P2RX2/MIR145	16	STAD
BP	GO:0006940	regulation of smooth muscle contraction	12/446	65/18800	3.54e-08	4.94e-06	4.21e-06	ATP1A2/TACR2/CHRNA3/CALCA/GHSR/CNN1/MYOCD/KCNMA1/GHRL/CHRM2/KCNB2/MIR145	12	STAD
BP	GO:0060537	muscle tissue development	30/446	405/18800	4.04e-08	5.42e-06	4.62e-06	MYLK/ACTN2/ITGA8/COL19A1/ASB2/HLF/PHOX2B/RBM24/BVES/SMYD1/POPDC2/MYH11/MYOCD/RXRG/CASQ1/JPH2/AKAP6/PGM5/XIRP2/PI16/CFL2/MYOZ2/SGCZ/P2RX2/DNER/PLN/RYR2/DMD/KLHL41/MIR145	30	STAD
BP	GO:0055002	striated muscle cell development	12/446	67/18800	5.05e-08	6.26e-06	5.34e-06	ACTN2/MYL9/LDB3/FLNC/MYH11/TMOD1/CASQ1/PGM5/LMOD1/CFL2/MYOZ2/KLHL41	12	STAD
BP	GO:0051146	striated muscle cell differentiation	24/446	281/18800	6.86e-08	7.66e-06	6.54e-06	ACTN2/NOS1/ASB2/MYL9/RBM24/BVES/SMYD1/POPDC2/LDB3/FLNC/MYH11/ADGRB3/TMOD1/MYOCD/CASQ1/AKAP6/PGM5/LMOD1/PI16/CFL2/MYOZ2/P2RX2/DNER/KLHL41	24	STAD
BP	GO:0060538	skeletal muscle organ development	18/446	167/18800	9.67e-08	1.04e-05	8.91e-06	COL19A1/ASB2/HLF/PHOX2B/RBM24/BVES/SMYD1/POPDC2/MYOCD/RXRG/CASQ1/CFL2/MYOZ2/DES/P2RX2/DNER/DMD/KLHL41	18	STAD
BP	GO:0007519	skeletal muscle tissue development	17/446	155/18800	1.7e-07	1.68e-05	1.43e-05	COL19A1/ASB2/HLF/PHOX2B/RBM24/BVES/SMYD1/POPDC2/MYOCD/RXRG/CASQ1/CFL2/MYOZ2/P2RX2/DNER/DMD/KLHL41	17	STAD
BP	GO:0006941	striated muscle contraction	16/446	178/18800	5.55e-06	0.000269075	0.000229669	ATP1A2/NOS1/SMPX/CASQ2/KCNA5/CASQ1/ANK2/SCN2B/KCNE2/SYNM/CTNNA3/FLNA/PLN/RYR2/DMD/KLHL41	16	STAD
BP	GO:0010881	regulation of cardiac muscle contraction by regulation of the release of sequestered calcium ion	6/446	22/18800	9.31e-06	0.000378865	0.000323381	ATP1A2/CASQ2/ANK2/PLN/RYR2/DMD	6	STAD
BP	GO:0010882	regulation of cardiac muscle contraction by calcium ion signaling	6/446	26/18800	2.65e-05	0.00086879	0.000741558	ATP1A2/CASQ2/ANK2/PLN/RYR2/DMD	6	STAD
BP	GO:0086003	cardiac muscle cell contraction	9/446	75/18800	6.89e-05	0.00187604	0.0016013	ATP1A2/KCNA5/ANK2/SCN2B/KCNE2/CTNNA3/FLNA/PLN/RYR2	9	STAD
BP	GO:0086001	cardiac muscle cell action potential	9/446	77/18800	8.49e-05	0.00223836	0.00191056	ATP1A2/KCNA5/ANK2/SCN2B/KCNE2/CTNNA3/FLNA/RYR2/DMD	9	STAD
BP	GO:0060048	cardiac muscle contraction	12/446	138/18800	0.000112501	0.00285257	0.00243482	ATP1A2/NOS1/CASQ2/KCNA5/ANK2/SCN2B/KCNE2/CTNNA3/FLNA/PLN/RYR2/DMD	12	STAD
BP	GO:0086002	cardiac muscle cell action potential involved in contraction	7/446	54/18800	0.000272794	0.00570651	0.00487081	KCNA5/ANK2/SCN2B/KCNE2/CTNNA3/FLNA/RYR2	7	STAD
BP	GO:0006942	regulation of striated muscle contraction	9/446	96/18800	0.000459544	0.00850606	0.00726037	ATP1A2/NOS1/CASQ2/CASQ1/ANK2/CTNNA3/PLN/RYR2/DMD	9	STAD
BP	GO:0055117	regulation of cardiac muscle contraction	8/446	77/18800	0.000473726	0.00866427	0.00739541	ATP1A2/NOS1/CASQ2/ANK2/CTNNA3/PLN/RYR2/DMD	8	STAD
BP	GO:0035914	skeletal muscle cell differentiation	7/446	65/18800	0.000857702	0.0139356	0.0118947	ASB2/HLF/PHOX2B/RBM24/SMYD1/MYOCD/KLHL41	7	STAD
BP	GO:0086014	atrial cardiac muscle cell action potential	4/446	19/18800	0.000912695	0.0144094	0.0122992	KCNA5/ANK2/FLNA/RYR2	4	STAD
BP	GO:0086026	atrial cardiac muscle cell to AV node cell signaling	4/446	19/18800	0.000912695	0.0144094	0.0122992	KCNA5/ANK2/FLNA/RYR2	4	STAD
BP	GO:0086066	atrial cardiac muscle cell to AV node cell communication	4/446	19/18800	0.000912695	0.0144094	0.0122992	KCNA5/ANK2/FLNA/RYR2	4	STAD
BP	GO:0086004	regulation of cardiac muscle cell contraction	5/446	34/18800	0.0011588	0.0175498	0.0149797	ATP1A2/ANK2/CTNNA3/PLN/RYR2	5	STAD
BP	GO:0048662	negative regulation of smooth muscle cell proliferation	7/446	73/18800	0.00170735	0.0233963	0.01997	VIPR2/OGN/CNN1/MYOCD/VIP/ADIPOQ/MIR145	7	STAD
BP	GO:0014831	gastro-intestinal system smooth muscle contraction	3/446	11/18800	0.00189868	0.0250192	0.0213552	TACR2/GHSR/GHRL	3	STAD
BP	GO:0086070	SA node cell to atrial cardiac muscle cell communication	3/446	11/18800	0.00189868	0.0250192	0.0213552	KCNA5/ANK2/RYR2	3	STAD
BP	GO:0014821	phasic smooth muscle contraction	4/446	23/18800	0.0019345	0.0252816	0.0215792	TACR2/GHSR/GHRL/P2RX2	4	STAD
BP	GO:0006936	muscle contraction	79/1507	349/18800	1.32e-17	8.88e-15	7.02e-15	CACNA1G/ATP1A2/PTGER3/MYLK/PTGS2/PPP1R12B/EDN1/MYH7/CHGA/SLC8A3/MYL9/HTR2A/COMP/ACTA2/SGCA/CRYAB/P2RX3/MYL2/KCNA1/PDE4D/TACR1/TNNT2/CCN2/CASQ2/ADRA1A/TBX2/SSPN/KCNJ2/EDN3/EDN2/CSRP3/KCNA5/CNN1/ACE2/HRC/TNNT3/MYH8/MYH11/AGT/CHRND/SCN7A/SULF1/PDE5A/MYOCD/SCN1A/SCN2B/CACNA1C/EDNRA/KCNE4/GPD1L/CACNA1D/TRIM63/TNNI1/LMOD3/LMOD1/GUCY1A1/TBX20/GPER1/BDKRB2/GDNF/NPNT/TACR3/SGCD/KCND3/DES/SCN4B/CHRM2/SLC8A…	79	TGCT
BP	GO:0003012	muscle system process	92/1507	449/18800	2.73e-17	1.53e-14	1.21e-14	CACNA1G/ATP1A2/MYOC/PTGER3/CAMK2B/MYLK/PTGS2/PPP1R12B/EDN1/MYH7/CHGA/SLC8A3/MYL9/HTR2A/COMP/ACTA2/SGCA/CRYAB/P2RX3/MYL2/KCNA1/PDE4D/TACR1/IGFBP5/PRKAG3/TNNT2/CCN2/CASQ2/ADRA1A/TBX2/SSPN/KCNJ2/EDN3/EDN2/MYOD1/CSRP3/KCNA5/CNN1/ACE2/HRC/TNNT3/GATA5/MYH8/MYH11/AGT/CHRND/SCN7A/SULF1/MSTN/PDE5A/TRPC3/MYOCD/SCN1A/SCN2B/CACNA1C/AKAP6/EDNRA/KCNE4/GPD1L/SORBS2/FBXO32/CACNA1D/TRIM63/TNNI1/LMOD3/LMOD1/HAND2/…	92	TGCT
BP	GO:0060537	muscle tissue development	82/1507	405/18800	3.13e-15	9.3e-13	7.35e-13	CYP26B1/CACNA1G/TFAP2B/ELN/FOXC1/COL11A1/MYLK/SEMA3C/ITGA8/EDN1/FGF20/TBX5/MYH7/TGFB2/EYA1/MEOX2/PHOX2B/SOX6/MYF5/MYL2/BMP5/TBX18/PDGFRB/IGFBP5/SMYD1/PROX1/TNNT2/TCF21/ADRA1A/TBX2/POPDC2/GJB6/SOX9/SIX1/HOXD10/DLL4/ALDH1A2/MYOD1/CSRP3/GATA5/MYH11/FHOD3/PDGFRA/AGT/CHRND/MSTN/MYOCD/DMRTA2/OSR1/JPH2/AKAP6/EDNRA/PGM5/SORBS2/KLHL40/TNNI1/CSRP1/ACTC1/MSX1/LMOD3/ADAMTS9/PI16/TBX20/HEY1/GREM1/IGF2/COL3A1/…	82	TGCT
BP	GO:0042692	muscle cell differentiation	73/1507	387/18800	4.08e-12	6.58e-10	5.2e-10	CYP26B1/EHD2/PRDM6/FGF10/ITGA8/EDN1/SMARCD3/TBX5/NFATC4/MYL9/FOXF1/CEACAM5/COMP/SOX6/MYF5/MYL2/TBX18/PDGFRB/HES1/IGFBP5/SMYD1/PROX1/TNNT2/ADRA1A/TBX2/POPDC2/LDB3/EREG/SOX9/SIX1/MYOD1/CSRP3/TNNT3/MYH11/FHOD3/PDGFRA/ADGRB3/AGT/CCN3/MYOCD/ZEB1/ADAM12/AKAP6/EDNRA/PGM5/SORBS2/ADAMTS5/KLHL40/MMP14/CSRP1/ACTC1/SCGB3A1/WNT4/MSX1/LMOD3/LMOD1/PI16/HEY1/GPER1/AVPR1A/GREM1/IGF2/NPNT/SGCD/EFEMP2/WFIKKN2/SLC8A…	73	TGCT
BP	GO:0090257	regulation of muscle system process	51/1507	250/18800	4.23e-10	3.24e-08	2.56e-08	ATP1A2/CAMK2B/PTGS2/PPP1R12B/EDN1/MYH7/CHGA/SLC8A3/MYL9/SGCA/MYL2/KCNA1/PDE4D/TACR1/IGFBP5/PRKAG3/TNNT2/CCN2/CASQ2/ADRA1A/KCNJ2/EDN2/CNN1/ACE2/HRC/TNNT3/GATA5/AGT/MSTN/PDE5A/TRPC3/MYOCD/CACNA1C/AKAP6/FBXO32/TRIM63/TNNI1/HAND2/GUCY1A1/PI16/GPER1/NPNT/TACR3/CHRM2/SLC8A1/PRKG1/PLN/GSTM2/STRIT1/GJA5/MIR145	51	TGCT
BP	GO:0006939	smooth muscle contraction	31/1507	112/18800	5.41e-10	3.96e-08	3.13e-08	ATP1A2/PTGER3/MYLK/PTGS2/EDN1/HTR2A/COMP/ACTA2/P2RX3/TACR1/ADRA1A/TBX2/EDN3/EDN2/CNN1/MYH11/AGT/SULF1/MYOCD/EDNRA/GUCY1A1/GPER1/BDKRB2/GDNF/NPNT/TACR3/CHRM2/SLC8A1/SMTN/PRKG1/MIR145	31	TGCT
BP	GO:0007517	muscle organ development	61/1507	334/18800	9.14e-10	6.42e-08	5.07e-08	CYP26B1/FHL1/ELN/FOXC1/COL11A1/BORCS8-MEF2B/MYLK/MYH7/TGFB2/MEOX2/SGCA/PHOX2B/CRYAB/SOX6/MYF5/MYL2/SMYD1/PROX1/TNNT2/TCF21/POPDC2/SIX1/HOXD10/DLL4/MYOD1/CSRP3/CHRND/PAX3/ITGA11/MSTN/ZFHX3/MYOCD/DMRTA2/TAGLN/JPH2/MKX/EDNRA/KLHL40/FZD1/TNNI1/ACTC1/MSX1/COL6A3/LMOD3/TBX20/IGF2/COL3A1/ZFPM2/FOS/SGCD/EFEMP2/DES/NUPR1/SOX11/FZD2/SMTN/NR2F2/SVIL/MYH6/KLHL41/MIR145	61	TGCT
BP	GO:0014706	striated muscle tissue development	49/1507	248/18800	2.86e-09	1.71e-07	1.35e-07	CACNA1G/FOXC1/COL11A1/SEMA3C/EDN1/FGF20/TBX5/MYH7/TGFB2/EYA1/SOX6/MYL2/BMP5/TBX18/PDGFRB/PROX1/TNNT2/ADRA1A/TBX2/GJB6/DLL4/ALDH1A2/CSRP3/GATA5/MYH11/FHOD3/PDGFRA/AGT/MYOCD/JPH2/AKAP6/EDNRA/PGM5/SORBS2/TNNI1/ACTC1/MSX1/ADAMTS9/PI16/TBX20/HEY1/GREM1/ZFPM2/SGCD/SLC8A1/MYH6/PLN/ALPK2/GJA5	49	TGCT
BP	GO:0051146	striated muscle cell differentiation	53/1507	281/18800	3.63e-09	2.13e-07	1.69e-07	CYP26B1/EHD2/EDN1/TBX5/MYL9/CEACAM5/SOX6/MYF5/MYL2/TBX18/PDGFRB/IGFBP5/SMYD1/PROX1/TNNT2/ADRA1A/POPDC2/LDB3/SIX1/MYOD1/CSRP3/TNNT3/MYH11/FHOD3/PDGFRA/ADGRB3/AGT/CCN3/MYOCD/ADAM12/AKAP6/PGM5/SORBS2/ADAMTS5/KLHL40/MMP14/CSRP1/ACTC1/SCGB3A1/MSX1/LMOD3/LMOD1/PI16/AVPR1A/GREM1/IGF2/SGCD/SLC8A1/TMEM119/MYH6/ALPK2/KLHL41/FER1L5	53	TGCT
BP	GO:0055001	muscle cell development	40/1507	183/18800	4.07e-09	2.26e-07	1.79e-07	EDN1/TBX5/NFATC4/MYL9/COMP/MYF5/MYL2/TBX18/PDGFRB/HES1/PROX1/TNNT2/ADRA1A/LDB3/SIX1/MYOD1/CSRP3/TNNT3/MYH11/FHOD3/PDGFRA/AGT/AKAP6/EDNRA/PGM5/SORBS2/KLHL40/CSRP1/ACTC1/LMOD3/LMOD1/PI16/SGCD/EFEMP2/WFIKKN2/SLC8A1/MYH6/ALPK2/KLHL41/FER1L5	40	TGCT
BP	GO:0006937	regulation of muscle contraction	38/1507	170/18800	5.14e-09	2.77e-07	2.19e-07	ATP1A2/PTGS2/PPP1R12B/EDN1/MYH7/CHGA/SLC8A3/MYL9/MYL2/KCNA1/PDE4D/TACR1/TNNT2/CCN2/CASQ2/ADRA1A/KCNJ2/EDN2/CNN1/ACE2/HRC/TNNT3/PDE5A/MYOCD/CACNA1C/TNNI1/GUCY1A1/GPER1/NPNT/TACR3/CHRM2/SLC8A1/PRKG1/PLN/GSTM2/STRIT1/GJA5/MIR145	38	TGCT
BP	GO:0006941	striated muscle contraction	39/1507	178/18800	5.91e-09	3.11e-07	2.46e-07	CACNA1G/ATP1A2/MYH7/CHGA/SLC8A3/MYL2/PDE4D/TNNT2/CCN2/CASQ2/ADRA1A/KCNJ2/CSRP3/KCNA5/ACE2/HRC/TNNT3/MYH8/CHRND/PDE5A/SCN1A/SCN2B/CACNA1C/KCNE4/GPD1L/CACNA1D/TNNI1/LMOD3/SGCD/KCND3/SCN4B/SLC8A1/MYH6/MYL4/PLN/GSTM2/KLHL41/STRIT1/GJA5	39	TGCT
BP	GO:0048738	cardiac muscle tissue development	46/1507	234/18800	1.02e-08	5.24e-07	4.14e-07	CACNA1G/FOXC1/COL11A1/EDN1/FGF20/TBX5/MYH7/TGFB2/SOX6/MYL2/BMP5/TBX18/PDGFRB/PROX1/TNNT2/ADRA1A/TBX2/GJB6/DLL4/ALDH1A2/CSRP3/GATA5/MYH11/FHOD3/PDGFRA/AGT/MYOCD/JPH2/AKAP6/EDNRA/SORBS2/TNNI1/ACTC1/MSX1/ADAMTS9/PI16/TBX20/HEY1/GREM1/ZFPM2/SGCD/SLC8A1/MYH6/PLN/ALPK2/GJA5	46	TGCT
BP	GO:0060048	cardiac muscle contraction	32/1507	138/18800	3.26e-08	1.47e-06	1.16e-06	CACNA1G/ATP1A2/MYH7/CHGA/MYL2/PDE4D/TNNT2/CCN2/CASQ2/ADRA1A/KCNJ2/CSRP3/KCNA5/ACE2/HRC/PDE5A/SCN1A/SCN2B/CACNA1C/KCNE4/GPD1L/CACNA1D/TNNI1/SGCD/KCND3/SCN4B/SLC8A1/MYH6/MYL4/PLN/GSTM2/GJA5	32	TGCT
BP	GO:0051145	smooth muscle cell differentiation	21/1507	73/18800	1.57e-07	6.05e-06	4.78e-06	PRDM6/FGF10/ITGA8/NFATC4/FOXF1/COMP/TBX18/HES1/TBX2/EREG/SOX9/SIX1/MYOCD/ZEB1/EDNRA/WNT4/HEY1/GPER1/NPNT/EFEMP2/MIR145	21	TGCT
BP	GO:0060415	muscle tissue morphogenesis	21/1507	73/18800	1.57e-07	6.05e-06	4.78e-06	FOXC1/COL11A1/MYLK/MYH7/TGFB2/MYF5/MYL2/PROX1/TNNT2/DLL4/EDNRA/FZD1/TNNI1/ACTC1/TBX20/COL3A1/ZFPM2/EFEMP2/FZD2/MYH6/MIR145	21	TGCT
BP	GO:0055002	striated muscle cell development	19/1507	67/18800	7.74e-07	2.64e-05	2.09e-05	EDN1/MYL9/MYL2/PDGFRB/PROX1/TNNT2/LDB3/CSRP3/TNNT3/MYH11/FHOD3/PDGFRA/PGM5/CSRP1/ACTC1/LMOD3/LMOD1/MYH6/KLHL41	19	TGCT
BP	GO:0048644	muscle organ morphogenesis	21/1507	80/18800	8.47e-07	2.82e-05	2.23e-05	FOXC1/COL11A1/MYLK/MYH7/TGFB2/MYF5/MYL2/PROX1/TNNT2/DLL4/EDNRA/FZD1/TNNI1/ACTC1/TBX20/COL3A1/ZFPM2/EFEMP2/FZD2/MYH6/MIR145	21	TGCT
BP	GO:0055119	relaxation of cardiac muscle	9/1507	17/18800	1.79e-06	5.31e-05	4.19e-05	ATP1A2/CHGA/PDE4D/KCNJ2/HRC/PDE5A/SLC8A1/PLN/GSTM2	9	TGCT
BP	GO:0055013	cardiac muscle cell development	20/1507	81/18800	4.3e-06	0.000115711	9.15e-05	EDN1/TBX5/MYL2/TBX18/PDGFRB/PROX1/ADRA1A/CSRP3/MYH11/FHOD3/PDGFRA/AGT/AKAP6/SORBS2/ACTC1/PI16/SGCD/SLC8A1/MYH6/ALPK2	20	TGCT
BP	GO:0048745	smooth muscle tissue development	10/1507	24/18800	7.33e-06	0.000176452	0.00013946	TFAP2B/MYLK/ITGA8/PROX1/SOX9/SIX1/OSR1/COL3A1/EFEMP2/MIR145	10	TGCT
BP	GO:0033002	muscle cell proliferation	39/1507	233/18800	8.61e-06	0.000200665	0.000158597	NOX1/ELN/FOXC1/PTGS2/EDN1/FGF20/TBX5/TGFB2/CCN4/OGN/NPR3/PDGFRB/TACR1/IGFBP5/TGFB3/TBX2/EREG/SIX1/CNN1/ACE2/AGT/CCN3/THBS1/MSTN/MYOCD/IGFBP3/ADAMTS1/HPGD/TBX20/GPER1/ZFPM2/EFEMP2/JUN/PRKG1/ELANE/HES5/MIR27B/ANG/MIR145	39	TGCT
BP	GO:0006942	regulation of striated muscle contraction	21/1507	96/18800	1.89e-05	0.000387661	0.000306391	ATP1A2/MYH7/CHGA/SLC8A3/MYL2/PDE4D/CCN2/CASQ2/ADRA1A/KCNJ2/ACE2/HRC/TNNT3/PDE5A/CACNA1C/TNNI1/SLC8A1/PLN/GSTM2/STRIT1/GJA5	21	TGCT
BP	GO:0014820	tonic smooth muscle contraction	6/1507	10/18800	4.16e-05	0.000753978	0.000595913	MYLK/EDN1/HTR2A/EDN2/AGT/EDNRA	6	TGCT
BP	GO:0048659	smooth muscle cell proliferation	30/1507	173/18800	4.61e-05	0.000823411	0.000650789	NOX1/ELN/PTGS2/EDN1/CCN4/OGN/NPR3/PDGFRB/TACR1/IGFBP5/TGFB3/EREG/CNN1/ACE2/AGT/CCN3/THBS1/MYOCD/IGFBP3/ADAMTS1/HPGD/GPER1/EFEMP2/JUN/PRKG1/ELANE/HES5/MIR27B/ANG/MIR145	30	TGCT
BP	GO:0090075	relaxation of muscle	11/1507	35/18800	5.81e-05	0.000996701	0.000787751	ATP1A2/CHGA/PDE4D/KCNJ2/HRC/PDE5A/GUCY1A1/SLC8A1/PRKG1/PLN/GSTM2	11	TGCT
BP	GO:0055007	cardiac muscle cell differentiation	23/1507	121/18800	8.21e-05	0.0013142	0.00103869	EDN1/TBX5/SOX6/MYL2/TBX18/PDGFRB/PROX1/ADRA1A/CSRP3/MYH11/FHOD3/PDGFRA/AGT/MYOCD/AKAP6/SORBS2/ACTC1/PI16/GREM1/SGCD/SLC8A1/MYH6/ALPK2	23	TGCT
BP	GO:0048660	regulation of smooth muscle cell proliferation	29/1507	170/18800	8.3e-05	0.00131967	0.00104302	NOX1/ELN/PTGS2/EDN1/CCN4/OGN/NPR3/PDGFRB/TACR1/IGFBP5/TGFB3/EREG/CNN1/ACE2/AGT/THBS1/MYOCD/IGFBP3/ADAMTS1/HPGD/GPER1/EFEMP2/JUN/PRKG1/ELANE/HES5/MIR27B/ANG/MIR145	29	TGCT
BP	GO:0003229	ventricular cardiac muscle tissue development	14/1507	56/18800	0.0001	0.00156015	0.00123308	FOXC1/COL11A1/TBX5/MYH7/TGFB2/MYL2/PROX1/TNNT2/DLL4/EDNRA/TNNI1/ADAMTS9/ZFPM2/MYH6	14	TGCT
BP	GO:0014829	vascular associated smooth muscle contraction	9/1507	26/18800	0.000118771	0.00180912	0.00142985	EDN1/HTR2A/COMP/ACTA2/EDN3/EDN2/AGT/EDNRA/SLC8A1	9	TGCT
BP	GO:0006940	regulation of smooth muscle contraction	15/1507	65/18800	0.000151836	0.00220643	0.00174387	ATP1A2/PTGS2/EDN1/TACR1/ADRA1A/EDN2/CNN1/MYOCD/GUCY1A1/GPER1/NPNT/TACR3/CHRM2/PRKG1/MIR145	15	TGCT
BP	GO:0043500	muscle adaptation	22/1507	118/18800	0.000155896	0.00225455	0.00178191	MYOC/CAMK2B/EDN1/MYH7/SGCA/IGFBP5/PRKAG3/ADRA1A/MYOD1/GATA5/AGT/MSTN/PDE5A/TRPC3/AKAP6/FBXO32/TRIM63/TNNI1/HAND2/PI16/MYH6/MIR145	22	TGCT
BP	GO:0045933	positive regulation of muscle contraction	12/1507	45/18800	0.000159959	0.00229154	0.00181114	PTGS2/EDN1/CHGA/TACR1/CCN2/ADRA1A/EDN2/ACE2/MYOCD/GPER1/NPNT/TACR3	12	TGCT
BP	GO:0086012	membrane depolarization during cardiac muscle cell action potential	8/1507	22/18800	0.000192649	0.00269869	0.00213293	CACNA1G/ATP1A2/KCNJ2/SCN2B/CACNA1C/CACNA1D/SCN4B/SLC8A1	8	TGCT
BP	GO:0055008	cardiac muscle tissue morphogenesis	14/1507	60/18800	0.000220646	0.00304035	0.00240297	FOXC1/COL11A1/MYH7/TGFB2/MYL2/PROX1/TNNT2/DLL4/EDNRA/TNNI1/ACTC1/TBX20/ZFPM2/MYH6	14	TGCT
BP	GO:0086003	cardiac muscle cell contraction	16/1507	75/18800	0.000245857	0.00330664	0.00261343	CACNA1G/ATP1A2/PDE4D/KCNJ2/KCNA5/SCN1A/SCN2B/CACNA1C/KCNE4/GPD1L/CACNA1D/SGCD/KCND3/SCN4B/PLN/GJA5	16	TGCT
BP	GO:0055010	ventricular cardiac muscle tissue morphogenesis	12/1507	47/18800	0.000250166	0.00332919	0.00263125	FOXC1/COL11A1/MYH7/TGFB2/MYL2/PROX1/TNNT2/DLL4/EDNRA/TNNI1/ZFPM2/MYH6	12	TGCT
BP	GO:0043501	skeletal muscle adaptation	8/1507	24/18800	0.000383325	0.00471648	0.00372771	MYOC/CAMK2B/MYH7/IGFBP5/MYOD1/MSTN/TRIM63/TNNI1	8	TGCT
BP	GO:0043502	regulation of muscle adaptation	18/1507	95/18800	0.000488457	0.00575787	0.00455078	CAMK2B/EDN1/MYH7/SGCA/IGFBP5/PRKAG3/ADRA1A/GATA5/AGT/PDE5A/TRPC3/AKAP6/FBXO32/TRIM63/TNNI1/HAND2/PI16/MIR145	18	TGCT
BP	GO:0045987	positive regulation of smooth muscle contraction	9/1507	31/18800	0.000531331	0.00611205	0.00483071	PTGS2/EDN1/TACR1/ADRA1A/EDN2/MYOCD/GPER1/NPNT/TACR3	9	TGCT
BP	GO:0035914	skeletal muscle cell differentiation	14/1507	65/18800	0.000531798	0.00611205	0.00483071	CYP26B1/PHOX2B/MYF5/SMYD1/SIX1/MYOD1/MSTN/MYOCD/DMRTA2/KLHL40/FOS/NUPR1/SOX11/KLHL41	14	TGCT
BP	GO:0007519	skeletal muscle tissue development	25/1507	155/18800	0.000595096	0.00665797	0.00526218	CYP26B1/ELN/MEOX2/PHOX2B/MYF5/SMYD1/TCF21/POPDC2/SIX1/HOXD10/MYOD1/CSRP3/CHRND/MSTN/MYOCD/DMRTA2/KLHL40/LMOD3/IGF2/FOS/NUPR1/SOX11/NR2F2/SVIL/KLHL41	25	TGCT
BP	GO:0042693	muscle cell fate commitment	7/1507	20/18800	0.000639494	0.00698471	0.00552043	FGF10/TBX5/MYF5/MYL2/TBX18/TBX2/MYOD1	7	TGCT
BP	GO:0060538	skeletal muscle organ development	26/1507	167/18800	0.000808103	0.00838594	0.0066279	CYP26B1/ELN/MEOX2/PHOX2B/MYF5/SMYD1/TCF21/POPDC2/SIX1/HOXD10/MYOD1/CSRP3/CHRND/MSTN/MYOCD/DMRTA2/KLHL40/LMOD3/IGF2/FOS/DES/NUPR1/SOX11/NR2F2/SVIL/KLHL41	26	TGCT
BP	GO:0086002	cardiac muscle cell action potential involved in contraction	12/1507	54/18800	0.000973425	0.00972848	0.00768898	CACNA1G/KCNJ2/KCNA5/SCN1A/SCN2B/CACNA1C/KCNE4/GPD1L/CACNA1D/KCND3/SCN4B/GJA5	12	TGCT
BP	GO:0086070	SA node cell to atrial cardiac muscle cell communication	5/1507	11/18800	0.00100723	0.00975778	0.00771214	CACNA1G/TBX18/KCNA5/CACNA1D/GJA5	5	TGCT
BP	GO:0014896	muscle hypertrophy	18/1507	101/18800	0.00103716	0.00991559	0.00783687	MYOC/EDN1/MYH7/IGFBP5/ADRA1A/CSRP3/GATA5/AGT/MSTN/PDE5A/TRPC3/AKAP6/SORBS2/TRIM63/HAND2/PI16/MYH6/MIR145	18	TGCT
BP	GO:0055117	regulation of cardiac muscle contraction	15/1507	77/18800	0.00104034	0.00991559	0.00783687	ATP1A2/CHGA/PDE4D/CCN2/CASQ2/ADRA1A/KCNJ2/ACE2/HRC/PDE5A/CACNA1C/SLC8A1/PLN/GSTM2/GJA5	15	TGCT
BP	GO:0086001	cardiac muscle cell action potential	15/1507	77/18800	0.00104034	0.00991559	0.00783687	CACNA1G/ATP1A2/TBX18/KCNJ2/KCNA5/SCN1A/SCN2B/CACNA1C/KCNE4/GPD1L/CACNA1D/KCND3/SCN4B/SLC8A1/GJA5	15	TGCT
BP	GO:0051147	regulation of muscle cell differentiation	24/1507	153/18800	0.00113134	0.0106539	0.00842042	CYP26B1/PRDM6/EDN1/CEACAM5/SOX6/MYF5/SMYD1/PROX1/EREG/MYOD1/CCN3/MYOCD/ZEB1/AKAP6/MMP14/MSX1/LMOD3/PI16/GPER1/GREM1/IGF2/EFEMP2/TMEM119/MIR145	24	TGCT
BP	GO:0010881	regulation of cardiac muscle contraction by regulation of the release of sequestered calcium ion	7/1507	22/18800	0.00122032	0.0112407	0.00888416	ATP1A2/CASQ2/HRC/CACNA1C/SLC8A1/PLN/GSTM2	7	TGCT
BP	GO:0051153	regulation of striated muscle cell differentiation	17/1507	96/18800	0.00151828	0.0135175	0.0106837	CYP26B1/EDN1/CEACAM5/SOX6/MYF5/SMYD1/PROX1/MYOD1/CCN3/MYOCD/AKAP6/MMP14/MSX1/LMOD3/PI16/GREM1/TMEM119	17	TGCT
BP	GO:0014821	phasic smooth muscle contraction	7/1507	23/18800	0.001634	0.0142975	0.0113001	PTGER3/EDN1/P2RX3/TBX2/EDN3/EDN2/GDNF	7	TGCT
BP	GO:0014897	striated muscle hypertrophy	17/1507	99/18800	0.00214142	0.0176659	0.0139624	MYOC/EDN1/MYH7/IGFBP5/ADRA1A/CSRP3/GATA5/AGT/PDE5A/TRPC3/AKAP6/SORBS2/TRIM63/HAND2/PI16/MYH6/MIR145	17	TGCT
BP	GO:0014874	response to stimulus involved in regulation of muscle adaptation	5/1507	13/18800	0.00244929	0.0196292	0.0155141	SGCA/PRKAG3/AGT/FBXO32/TRIM63	5	TGCT
BP	GO:0051149	positive regulation of muscle cell differentiation	14/1507	77/18800	0.00297145	0.0230117	0.0181875	CYP26B1/EDN1/MYF5/SMYD1/PROX1/MYOD1/MYOCD/AKAP6/MMP14/LMOD3/GPER1/GREM1/EFEMP2/MIR145	14	TGCT
BP	GO:0051155	positive regulation of striated muscle cell differentiation	11/1507	54/18800	0.00325727	0.0248822	0.0196659	CYP26B1/EDN1/MYF5/SMYD1/PROX1/MYOD1/MYOCD/AKAP6/MMP14/LMOD3/GREM1	11	TGCT
BP	GO:0010882	regulation of cardiac muscle contraction by calcium ion signaling	7/1507	26/18800	0.00354567	0.0265178	0.0209586	ATP1A2/CASQ2/HRC/CACNA1C/SLC8A1/PLN/GSTM2	7	TGCT
BP	GO:0003228	atrial cardiac muscle tissue development	6/1507	20/18800	0.0038154	0.0280851	0.0221973	CACNA1G/TBX18/PROX1/GJB6/EDNRA/MYH6	6	TGCT
BP	GO:0014743	regulation of muscle hypertrophy	13/1507	71/18800	0.00387289	0.0281802	0.0222724	EDN1/IGFBP5/ADRA1A/GATA5/AGT/MSTN/PDE5A/TRPC3/AKAP6/TRIM63/HAND2/PI16/MIR145	13	TGCT
BP	GO:0048662	negative regulation of smooth muscle cell proliferation	13/1507	73/18800	0.00495538	0.0344393	0.0272194	OGN/NPR3/IGFBP5/TGFB3/CNN1/ACE2/MYOCD/IGFBP3/GPER1/EFEMP2/PRKG1/ANG/MIR145	13	TGCT
BP	GO:0014848	urinary tract smooth muscle contraction	4/1507	10/18800	0.00582716	0.0385202	0.0304448	HTR2A/P2RX3/TACR1/TBX2	4	TGCT
BP	GO:0060371	regulation of atrial cardiac muscle cell membrane depolarization	4/1507	10/18800	0.00582716	0.0385202	0.0304448	CACNA1G/TBX5/SCN2B/GJA5	4	TGCT
BP	GO:0003009	skeletal muscle contraction	9/1507	43/18800	0.00621892	0.04079	0.0322387	MYH7/SLC8A3/KCNJ2/TNNT3/MYH8/CHRND/TNNI1/GSTM2/STRIT1	9	TGCT
BP	GO:0014819	regulation of skeletal muscle contraction	5/1507	16/18800	0.00678767	0.0431222	0.034082	MYH7/SLC8A3/KCNJ2/GSTM2/STRIT1	5	TGCT
BP	GO:0006937	regulation of muscle contraction	11/347	170/18800	0.000328247	0.0261859	0.0229226	NOS1/CHGA/CALCA/KCNA1/SPX/GATA4/ANK2/KIT/TACR3/RYR2/STRIT1	11	THCA
BP	GO:0014706	striated muscle tissue development	72/2400	248/18800	7e-12	5.77e-10	4.27e-10	DSG2/FOXC1/PKP2/COL11A1/ERBB3/FGFR2/MEF2A/TGFBR3/SEMA3C/RARB/NEBL/EDN1/FGF20/LRP2/TGFB2/DSP/MYLK2/SMAD7/FGF9/SGCG/EYA1/PPP1R13L/WNT2/TGFBR1/BMPR1A/BMP5/BVES/VEGFA/TBX18/LOX/SMAD5/PDGFRB/WNT5A/PROX1/TNNT2/ADRA1A/BMP4/BMP2/NOTCH2/FHOD3/PDGFRA/HEY2/GATA4/YAP1/TPM1/MYLK3/GATA6/VGLL4/ITGB1/AKAP6/SAV1/CXADR/FZD7/NRG1/PDLIM5/TGFBR2/ADAMTS9/GREM1/SHOX2/ZFPM2/SGCD/CHD7/HEG1/IRX3/ERBB4/DIPK2A/SGCZ/PLN/RYR2…	72	THYM
BP	GO:0048738	cardiac muscle tissue development	69/2400	234/18800	8.71e-12	6.79e-10	5.03e-10	DSG2/FOXC1/PKP2/COL11A1/ERBB3/FGFR2/MEF2A/TGFBR3/RARB/NEBL/EDN1/FGF20/LRP2/TGFB2/DSP/MYLK2/SMAD7/FGF9/SGCG/PPP1R13L/WNT2/TGFBR1/BMPR1A/BMP5/BVES/VEGFA/TBX18/SMAD5/PDGFRB/WNT5A/PROX1/TNNT2/ADRA1A/BMP4/BMP2/NOTCH2/FHOD3/PDGFRA/HEY2/GATA4/YAP1/TPM1/MYLK3/GATA6/VGLL4/ITGB1/AKAP6/SAV1/CXADR/FZD7/NRG1/PDLIM5/TGFBR2/ADAMTS9/GREM1/SHOX2/ZFPM2/SGCD/CHD7/HEG1/IRX3/ERBB4/DIPK2A/SGCZ/PLN/RYR2/MIR222/MIR200B/…	69	THYM
BP	GO:0060537	muscle tissue development	101/2400	405/18800	1.31e-11	9.33e-10	6.91e-10	DSG2/FOXC1/PKP2/COL11A1/ERBB3/MYLK/FGFR2/MEF2A/PITX1/TGFBR3/SEMA3C/RARB/ITGA8/NEBL/EDN1/FGF20/LRP2/TGFB2/DSP/SIX4/MYLK2/SMAD7/KLF5/FGF9/SGCG/EYA1/PPP1R13L/WNT2/TGFBR1/BMPR1A/BMP5/BVES/VEGFA/TBX18/LOX/SMAD5/PDGFRB/WNT5A/IGFBP5/PROX1/TNNT2/PKD2/EGR1/ADRA1A/NR4A1/BMP4/SOX9/BMP2/POPDC3/NOTCH2/FHOD3/PDGFRA/HEY2/GATA4/NIBAN2/YAP1/MSTN/TPM1/MYLK3/GATA6/OSR1/VGLL4/MEGF10/ITGB1/AKAP6/SAV1/CXADR/FZD7/NRG1/…	101	THYM
BP	GO:0006936	muscle contraction	86/2400	349/18800	8.21e-10	3.64e-08	2.7e-08	PIK3C2A/ATP1A2/DSG2/PTGER3/PKP2/CALCRL/MYLK/PTGS2/EDN1/ARG2/NOS1/DSP/MYLK2/SMAD7/PPP1R13L/COMP/CHRNE/P2RX3/TRPV4/SMAD5/FGF12/TNNT2/CCN2/ADRA1A/CALD1/NR4A1/KCNJ2/EDN3/DOCK4/CNN1/ACE2/CKMT2/ARHGEF11/CHRM3/MYBPH/DTNA/HTR2B/EDNRB/SCN7A/GATA4/TMOD1/SULF1/MYOF/PDE5A/TPM1/SCN1A/GRIP2/ANK2/HTR7/DRD2/KCNE4/UTRN/CACNA1D/RNF207/STC1/CHRNB2/ATP1A1/PROK2/LMOD1/APBB2/ITGA2/ARHGAP42/CACNB2/GDNF/NPNT/SGCD/KCND3/…	86	THYM
BP	GO:0060415	muscle tissue morphogenesis	29/2400	73/18800	6.44e-09	2.29e-07	1.7e-07	FOXC1/PKP2/COL11A1/MYLK/FGFR2/TGFBR3/LRP2/TGFB2/DSP/MYLK2/SMAD7/WNT2/TGFBR1/BMPR1A/WNT5A/PROX1/TNNT2/BMP2/HEY2/TPM1/NRG1/FZD1/COL3A1/SHOX2/ZFPM2/CHD7/HEG1/RYR2/MIR145	29	THYM
BP	GO:0048644	muscle organ morphogenesis	30/2400	80/18800	1.73e-08	5.72e-07	4.24e-07	FOXC1/PKP2/COL11A1/MYLK/FGFR2/TGFBR3/LRP2/TGFB2/DSP/MYLK2/SMAD7/WNT2/TGFBR1/BMPR1A/WNT5A/PROX1/TNNT2/BMP2/HEY2/TPM1/ARID5B/NRG1/FZD1/COL3A1/SHOX2/ZFPM2/CHD7/HEG1/RYR2/MIR145	30	THYM
BP	GO:0003229	ventricular cardiac muscle tissue development	24/2400	56/18800	2.22e-08	7.15e-07	5.3e-07	DSG2/FOXC1/PKP2/COL11A1/FGFR2/TGFBR3/LRP2/TGFB2/DSP/SMAD7/PPP1R13L/TGFBR1/BMPR1A/PROX1/TNNT2/HEY2/TPM1/NRG1/ADAMTS9/ZFPM2/CHD7/HEG1/IRX3/RYR2	24	THYM
BP	GO:0003012	muscle system process	99/2400	449/18800	2.42e-08	7.62e-07	5.64e-07	PIK3C2A/ATP1A2/DSG2/PTGER3/PKP2/CALCRL/MYLK/MEF2A/PTGS2/EDN1/ARG2/NOS1/DSP/MYLK2/SMAD7/PPP1R13L/COMP/CHRNE/P2RX3/TRPV4/SMAD5/FGF12/IGFBP5/ERRFI1/TNNT2/CCN2/ADRA1A/CALD1/NR4A1/KCNJ2/EDN3/IL1B/DOCK4/CNN1/ACE2/CKMT2/ARHGEF11/CHRM3/MYBPH/DTNA/HEY2/HTR2B/EDNRB/SCN7A/GATA4/TMOD1/SULF1/MYOF/MSTN/PDE5A/TPM1/GATA6/SCN1A/GRIP2/ANK2/HTR7/DRD2/AKAP6/KCNE4/UTRN/FBXO32/CACNA1D/RNF207/STC1/CHRNB2/PDLIM5/ATP1A1/…	99	THYM
BP	GO:0033002	muscle cell proliferation	60/2400	233/18800	5.41e-08	1.55e-06	1.14e-06	FOXC1/CALCRL/FGFR2/TGFBR3/PTGS2/EDN1/FGF20/MMP2/TGFB2/FGF9/CCN4/WNT2/TGFBR1/OGN/BMPR1A/IFNG/NPR3/PDGFRB/IGFBP5/BMP4/BMP2/CNN1/ACE2/HTR1B/HEY2/TLR4/CCN3/YAP1/THBS1/MSTN/TPM1/IGF1R/CDH13/GATA6/VGLL4/MEGF10/VIP/TCF7L2/SAV1/ADAMTS1/IL6R/TGFBR2/NPY5R/ITGA2/IL12A/NPR1/ZFPM2/PDGFD/SIX5/ERBB4/ADIPOQ/DIPK2A/BMPR2/MIR222/MIR200B/MIR590/MIR27B/MIR221/TNF/MIR145	60	THYM
BP	GO:0055008	cardiac muscle tissue morphogenesis	24/2400	60/18800	1.1e-07	2.87e-06	2.13e-06	FOXC1/PKP2/COL11A1/FGFR2/TGFBR3/LRP2/TGFB2/DSP/MYLK2/SMAD7/WNT2/TGFBR1/BMPR1A/WNT5A/PROX1/TNNT2/BMP2/HEY2/TPM1/NRG1/ZFPM2/CHD7/HEG1/RYR2	24	THYM
BP	GO:0042692	muscle cell differentiation	86/2400	387/18800	1.38e-07	3.52e-06	2.61e-06	PRDM6/FGFR2/MEF2A/ATP11A/RORA/FGF10/RARB/ITGA8/NEBL/EDN1/NOS1/CAPN3/SIX4/KLF5/FGF9/COMP/BMPR1A/BVES/QKI/VEGFA/TBX18/LOX/PDGFRB/TANC1/IGFBP5/CTH/PROX1/TNNT2/ADRA1A/BMP4/SOX9/BMP2/ACTN4/POPDC3/FHOD3/PDGFRA/HEY2/EDNRB/GATA4/NIBAN2/TMOD1/CCN3/MYOF/MYPN/CXCL9/TPM1/MYLK3/GATA6/ANK2/MEGF10/ADAM12/ADM/ITGB1/AKAP6/CXADR/ADAMTS5/FZD7/NRG1/MMP14/SKI/CAPN2/PDLIM5/LMOD1/GREM1/IGF2/NPNT/SEMA4C/SHOX2/CXCL10/SGC…	86	THYM
BP	GO:0055010	ventricular cardiac muscle tissue morphogenesis	20/2400	47/18800	3.79e-07	8.6e-06	6.37e-06	FOXC1/PKP2/COL11A1/FGFR2/TGFBR3/LRP2/TGFB2/DSP/SMAD7/TGFBR1/BMPR1A/PROX1/TNNT2/HEY2/TPM1/NRG1/ZFPM2/CHD7/HEG1/RYR2	20	THYM
BP	GO:0007517	muscle organ development	75/2400	334/18800	5.61e-07	1.22e-05	9.05e-06	ETV1/FHL1/FOXC1/PKP2/COL11A1/ERBB3/MYLK/FGFR2/MEF2A/PITX1/TGFBR3/EVC/LRP2/CAPN3/TGFB2/DSP/SIX4/MYLK2/SMAD7/KLF5/SGCG/WNT2/TGFBR1/BMPR1A/BVES/LOX/WNT5A/PROX1/TNNT2/EGR1/NR4A1/BMP4/BMP2/FGFRL1/SGCE/LAMA5/POPDC3/HEY2/NIBAN2/ITGA11/LBX1/MSTN/TPM1/ZFHX3/MEGF10/TAGLN/MKX/ARID5B/UTRN/CHODL/NRG1/FZD1/SKI/COL6A3/EOMES/IGF2/ANKRD33/COL3A1/SHOX2/CXCL10/ZFPM2/FOS/SGCD/CHD7/MYOZ2/DAG1/HEG1/SOX11/NR2F2/DNER/LA…	75	THYM
BP	GO:0006939	smooth muscle contraction	33/2400	112/18800	2.29e-06	4.23e-05	3.13e-05	PIK3C2A/ATP1A2/PTGER3/CALCRL/MYLK/PTGS2/EDN1/COMP/P2RX3/ADRA1A/EDN3/DOCK4/CNN1/CHRM3/HTR2B/EDNRB/SULF1/GRIP2/HTR7/DRD2/CHRNB2/PROK2/APBB2/ITGA2/ARHGAP42/GDNF/NPNT/HTR1D/OXTR/CHRM2/F2R/SULF2/MIR145	33	THYM
BP	GO:0060038	cardiac muscle cell proliferation	21/2400	58/18800	4.55e-06	7.72e-05	5.72e-05	FOXC1/FGFR2/TGFBR3/FGF20/TGFB2/FGF9/WNT2/TGFBR1/BMPR1A/HEY2/YAP1/GATA6/VGLL4/SAV1/TGFBR2/ZFPM2/ERBB4/DIPK2A/MIR222/MIR200B/MIR590	21	THYM
BP	GO:0014855	striated muscle cell proliferation	24/2400	72/18800	5.2e-06	8.72e-05	6.46e-05	FOXC1/FGFR2/TGFBR3/FGF20/TGFB2/FGF9/WNT2/TGFBR1/BMPR1A/HEY2/YAP1/MSTN/GATA6/VGLL4/MEGF10/SAV1/TGFBR2/ZFPM2/SIX5/ERBB4/DIPK2A/MIR222/MIR200B/MIR590	24	THYM
BP	GO:0055017	cardiac muscle tissue growth	27/2400	87/18800	6.38e-06	0.00010368	7.68e-05	FOXC1/FGFR2/TGFBR3/EDN1/FGF20/TGFB2/FGF9/WNT2/TGFBR1/BMPR1A/ADRA1A/HEY2/GATA4/YAP1/GATA6/VGLL4/AKAP6/SAV1/PDLIM5/TGFBR2/ZFPM2/HEG1/ERBB4/DIPK2A/MIR222/MIR200B/MIR590	27	THYM
BP	GO:0006937	regulation of muscle contraction	42/2400	170/18800	1.54e-05	0.000230124	0.000170506	ATP1A2/DSG2/PKP2/CALCRL/PTGS2/EDN1/NOS1/DSP/MYLK2/SMAD7/TRPV4/TNNT2/CCN2/ADRA1A/NR4A1/KCNJ2/DOCK4/CNN1/ACE2/CHRM3/MYBPH/GATA4/PDE5A/TPM1/ANK2/RNF207/STC1/ATP1A1/PROK2/ITGA2/ARHGAP42/NPNT/ATP2A2/OXTR/CHRM2/F2R/CTNNA3/PLN/RYR2/DMD/GSTM2/MIR145	42	THYM
BP	GO:0060043	regulation of cardiac muscle cell proliferation	18/2400	49/18800	1.72e-05	0.000252583	0.000187147	FGFR2/TGFBR3/FGF20/FGF9/WNT2/TGFBR1/BMPR1A/HEY2/YAP1/GATA6/VGLL4/SAV1/TGFBR2/ZFPM2/ERBB4/MIR222/MIR200B/MIR590	18	THYM
BP	GO:0060048	cardiac muscle contraction	36/2400	138/18800	1.73e-05	0.000253582	0.000187887	ATP1A2/DSG2/PKP2/NOS1/DSP/MYLK2/SMAD7/PPP1R13L/SMAD5/FGF12/TNNT2/CCN2/ADRA1A/KCNJ2/ACE2/GATA4/PDE5A/TPM1/SCN1A/ANK2/KCNE4/CACNA1D/RNF207/STC1/ATP1A1/CACNB2/SGCD/KCND3/ATP2A2/KCNE3/CTNNA3/PLN/RYR2/NOS1AP/DMD/GSTM2	36	THYM
BP	GO:0055001	muscle cell development	44/2400	183/18800	2.03e-05	0.000292081	0.000216411	MEF2A/NEBL/EDN1/CAPN3/SIX4/COMP/BMPR1A/BVES/VEGFA/TBX18/LOX/PDGFRB/PROX1/TNNT2/ADRA1A/BMP4/ACTN4/FHOD3/PDGFRA/HEY2/GATA4/NIBAN2/TMOD1/MYOF/MYPN/TPM1/MYLK3/ANK2/MEGF10/ADM/ITGB1/AKAP6/CXADR/SKI/PDLIM5/LMOD1/SHOX2/SGCD/MYOZ2/ATP2A2/SGCZ/DNER/DMD/FER1L5	44	THYM
BP	GO:0006941	striated muscle contraction	43/2400	178/18800	2.21e-05	0.000313797	0.000232501	ATP1A2/DSG2/PKP2/ARG2/NOS1/DSP/MYLK2/SMAD7/PPP1R13L/TRPV4/SMAD5/FGF12/TNNT2/CCN2/ADRA1A/NR4A1/KCNJ2/ACE2/ARHGEF11/MYBPH/DTNA/GATA4/PDE5A/TPM1/SCN1A/ANK2/KCNE4/CACNA1D/RNF207/STC1/ATP1A1/CACNB2/SGCD/KCND3/ATP2A2/KCNE3/CTNNA3/PLN/RYR2/NOS1AP/DMD/GSTM2/TNF	43	THYM
BP	GO:0051146	striated muscle cell differentiation	60/2400	281/18800	3.64e-05	0.000487172	0.00036096	MEF2A/ATP11A/RARB/NEBL/EDN1/NOS1/CAPN3/SIX4/KLF5/BMPR1A/BVES/VEGFA/TBX18/PDGFRB/TANC1/IGFBP5/PROX1/TNNT2/ADRA1A/BMP4/BMP2/POPDC3/FHOD3/PDGFRA/HEY2/GATA4/NIBAN2/TMOD1/CCN3/MYOF/MYPN/CXCL9/TPM1/MYLK3/GATA6/ADAM12/ITGB1/AKAP6/CXADR/ADAMTS5/FZD7/NRG1/MMP14/SKI/CAPN2/PDLIM5/LMOD1/GREM1/IGF2/SHOX2/CXCL10/SGCD/MYOZ2/IRX3/DNER/MIR222/MIR200B/MIR590/ERVW-1/FER1L5	60	THYM
BP	GO:0055007	cardiac muscle cell differentiation	32/2400	121/18800	3.7e-05	0.000491866	0.000364438	MEF2A/RARB/NEBL/EDN1/BMPR1A/BVES/VEGFA/TBX18/PDGFRB/PROX1/ADRA1A/BMP4/BMP2/FHOD3/PDGFRA/HEY2/GATA4/MYLK3/GATA6/ITGB1/AKAP6/CXADR/FZD7/NRG1/PDLIM5/GREM1/SHOX2/SGCD/IRX3/MIR222/MIR200B/MIR590	32	THYM
BP	GO:0086003	cardiac muscle cell contraction	23/2400	75/18800	3.74e-05	0.000493705	0.000365801	ATP1A2/DSG2/PKP2/DSP/FGF12/KCNJ2/GATA4/SCN1A/ANK2/KCNE4/CACNA1D/RNF207/STC1/ATP1A1/CACNB2/SGCD/KCND3/ATP2A2/KCNE3/CTNNA3/PLN/RYR2/NOS1AP	23	THYM
BP	GO:0048659	smooth muscle cell proliferation	41/2400	173/18800	5.43e-05	0.000683958	0.000506765	CALCRL/FGFR2/PTGS2/EDN1/MMP2/FGF9/CCN4/OGN/BMPR1A/IFNG/NPR3/PDGFRB/IGFBP5/BMP4/BMP2/CNN1/ACE2/HTR1B/TLR4/CCN3/THBS1/TPM1/IGF1R/CDH13/VIP/TCF7L2/ADAMTS1/IL6R/TGFBR2/NPY5R/ITGA2/IL12A/NPR1/PDGFD/ADIPOQ/BMPR2/MIR222/MIR27B/MIR221/TNF/MIR145	41	THYM
BP	GO:0086001	cardiac muscle cell action potential	23/2400	77/18800	5.93e-05	0.000735375	0.000544862	ATP1A2/DSG2/PKP2/DSP/TBX18/FGF12/KCNJ2/SCN1A/ANK2/ANK3/KCNE4/CXADR/CACNA1D/RNF207/ATP1A1/CACNB2/KCND3/ATP2A2/KCNE3/CTNNA3/RYR2/NOS1AP/DMD	23	THYM
BP	GO:0048660	regulation of smooth muscle cell proliferation	40/2400	170/18800	7.88e-05	0.000920564	0.000682074	CALCRL/FGFR2/PTGS2/EDN1/MMP2/FGF9/CCN4/OGN/BMPR1A/IFNG/NPR3/PDGFRB/IGFBP5/BMP4/BMP2/CNN1/ACE2/HTR1B/TLR4/THBS1/TPM1/IGF1R/CDH13/VIP/TCF7L2/ADAMTS1/IL6R/TGFBR2/NPY5R/ITGA2/IL12A/NPR1/PDGFD/ADIPOQ/BMPR2/MIR222/MIR27B/MIR221/TNF/MIR145	40	THYM
BP	GO:0055023	positive regulation of cardiac muscle tissue growth	14/2400	37/18800	0.000101151	0.00113731	0.000842666	FGFR2/TGFBR3/EDN1/FGF9/WNT2/BMPR1A/HEY2/YAP1/GATA6/AKAP6/ZFPM2/ERBB4/MIR222/MIR590	14	THYM
BP	GO:0048661	positive regulation of smooth muscle cell proliferation	26/2400	95/18800	0.000103973	0.00116045	0.000859812	CALCRL/FGFR2/PTGS2/EDN1/MMP2/FGF9/CCN4/BMPR1A/PDGFRB/IGFBP5/BMP4/HTR1B/TLR4/THBS1/IGF1R/CDH13/ADAMTS1/IL6R/TGFBR2/NPY5R/ITGA2/PDGFD/MIR222/MIR27B/MIR221/TNF	26	THYM
BP	GO:0060045	positive regulation of cardiac muscle cell proliferation	12/2400	30/18800	0.00017014	0.00172776	0.00128015	FGFR2/TGFBR3/FGF9/WNT2/BMPR1A/HEY2/YAP1/GATA6/ZFPM2/ERBB4/MIR222/MIR590	12	THYM
BP	GO:0055021	regulation of cardiac muscle tissue growth	20/2400	67/18800	0.0001777	0.00179191	0.00132768	FGFR2/TGFBR3/EDN1/FGF20/FGF9/WNT2/TGFBR1/BMPR1A/HEY2/YAP1/GATA6/VGLL4/AKAP6/SAV1/TGFBR2/ZFPM2/ERBB4/MIR222/MIR200B/MIR590	20	THYM
BP	GO:0014812	muscle cell migration	27/2400	104/18800	0.000202506	0.00201388	0.00149215	NRP1/SIX4/FGF9/PLAT/CCN4/SERPINE1/BMPR1A/PDGFRB/IGFBP5/PLAU/LRP1/DOCK4/TLR4/CCN3/SORL1/SEMA6D/MSTN/TPM1/SLIT2/MEGF10/ADAMTS1/ITGA2/HAS2/PDGFD/ADIPOQ/PARVA/MIR221	27	THYM
BP	GO:0086002	cardiac muscle cell action potential involved in contraction	17/2400	54/18800	0.000263967	0.00250834	0.0018585	DSG2/PKP2/DSP/FGF12/KCNJ2/SCN1A/ANK2/KCNE4/CACNA1D/RNF207/ATP1A1/CACNB2/KCND3/KCNE3/CTNNA3/RYR2/NOS1AP	17	THYM
BP	GO:0006942	regulation of striated muscle contraction	25/2400	96/18800	0.000325597	0.00300968	0.00222997	ATP1A2/DSG2/PKP2/NOS1/DSP/SMAD7/TRPV4/CCN2/ADRA1A/NR4A1/KCNJ2/ACE2/MYBPH/GATA4/PDE5A/ANK2/RNF207/STC1/ATP1A1/ATP2A2/CTNNA3/PLN/RYR2/DMD/GSTM2	25	THYM
BP	GO:0014909	smooth muscle cell migration	24/2400	91/18800	0.00034668	0.00317405	0.00235175	NRP1/FGF9/PLAT/CCN4/SERPINE1/BMPR1A/PDGFRB/IGFBP5/PLAU/LRP1/DOCK4/TLR4/CCN3/SORL1/SEMA6D/TPM1/SLIT2/ADAMTS1/ITGA2/HAS2/PDGFD/ADIPOQ/PARVA/MIR221	24	THYM
BP	GO:0048745	smooth muscle tissue development	10/2400	24/18800	0.00040237	0.00358713	0.00265781	MYLK/ITGA8/PROX1/PKD2/BMP4/SOX9/OSR1/COL3A1/PTCH1/MIR145	10	THYM
BP	GO:0055117	regulation of cardiac muscle contraction	21/2400	77/18800	0.000488686	0.00425149	0.00315006	ATP1A2/DSG2/PKP2/NOS1/DSP/SMAD7/CCN2/ADRA1A/KCNJ2/ACE2/GATA4/PDE5A/ANK2/RNF207/STC1/ATP2A2/CTNNA3/PLN/RYR2/DMD/GSTM2	21	THYM
BP	GO:0086004	regulation of cardiac muscle cell contraction	12/2400	34/18800	0.000660745	0.00536399	0.00397434	ATP1A2/DSG2/PKP2/DSP/KCNJ2/GATA4/ANK2/STC1/ATP2A2/CTNNA3/PLN/RYR2	12	THYM
BP	GO:0055013	cardiac muscle cell development	21/2400	81/18800	0.00100694	0.00763208	0.00565484	MEF2A/NEBL/EDN1/BMPR1A/BVES/VEGFA/TBX18/PDGFRB/PROX1/ADRA1A/BMP4/FHOD3/PDGFRA/HEY2/GATA4/MYLK3/AKAP6/CXADR/PDLIM5/SHOX2/SGCD	21	THYM
BP	GO:0014821	phasic smooth muscle contraction	9/2400	23/18800	0.00134462	0.009645	0.00714627	PTGER3/EDN1/P2RX3/EDN3/HTR2B/EDNRB/DRD2/GDNF/HTR1D	9	THYM
BP	GO:0090257	regulation of muscle system process	49/2400	250/18800	0.00136817	0.00974271	0.00721867	ATP1A2/DSG2/PKP2/CALCRL/MEF2A/PTGS2/EDN1/NOS1/DSP/MYLK2/SMAD7/TRPV4/IGFBP5/ERRFI1/TNNT2/CCN2/ADRA1A/NR4A1/KCNJ2/DOCK4/CNN1/ACE2/CHRM3/MYBPH/GATA4/MSTN/PDE5A/TPM1/ANK2/AKAP6/FBXO32/RNF207/STC1/ATP1A1/PROK2/ITGA2/ARHGAP42/NPNT/DAG1/ATP2A2/OXTR/CHRM2/F2R/CTNNA3/PLN/RYR2/DMD/GSTM2/MIR145	49	THYM
BP	GO:0014910	regulation of smooth muscle cell migration	21/2400	83/18800	0.00140881	0.00992812	0.00735605	NRP1/FGF9/CCN4/SERPINE1/BMPR1A/PDGFRB/IGFBP5/PLAU/LRP1/DOCK4/TLR4/SORL1/SEMA6D/TPM1/SLIT2/ADAMTS1/ITGA2/HAS2/PDGFD/ADIPOQ/MIR221	21	THYM
BP	GO:0014911	positive regulation of smooth muscle cell migration	13/2400	42/18800	0.00162055	0.0111944	0.00829427	NRP1/FGF9/CCN4/PDGFRB/IGFBP5/DOCK4/TLR4/SEMA6D/ADAMTS1/ITGA2/HAS2/PDGFD/MIR221	13	THYM
BP	GO:0051145	smooth muscle cell differentiation	19/2400	73/18800	0.00163184	0.0112454	0.00833207	PRDM6/FGFR2/FGF10/ITGA8/FGF9/COMP/VEGFA/TBX18/CTH/BMP4/SOX9/HEY2/EDNRB/GATA6/ADM/NPNT/MIR221/MIR125B1/MIR145	19	THYM
BP	GO:0098901	regulation of cardiac muscle cell action potential	10/2400	28/18800	0.00166295	0.0114189	0.00846062	DSG2/PKP2/DSP/TBX18/ANK2/CXADR/ATP2A2/CTNNA3/RYR2/NOS1AP	10	THYM
BP	GO:0086005	ventricular cardiac muscle cell action potential	11/2400	35/18800	0.00318016	0.0198305	0.014693	DSG2/PKP2/DSP/ANK2/KCNE4/RNF207/KCND3/KCNE3/CTNNA3/RYR2/NOS1AP	11	THYM
BP	GO:0045933	positive regulation of muscle contraction	13/2400	45/18800	0.00321289	0.0199698	0.0147962	PTGS2/EDN1/TRPV4/CCN2/ADRA1A/ACE2/CHRM3/ATP1A1/PROK2/ITGA2/NPNT/OXTR/F2R	13	THYM
BP	GO:0014829	vascular associated smooth muscle contraction	9/2400	26/18800	0.00359971	0.0216058	0.0160084	PIK3C2A/EDN1/COMP/EDN3/DOCK4/CHRM3/EDNRB/GRIP2/ARHGAP42	9	THYM
BP	GO:0055002	striated muscle cell development	17/2400	67/18800	0.00373628	0.0222863	0.0165126	MEF2A/NEBL/EDN1/CAPN3/SIX4/PDGFRB/PROX1/TNNT2/FHOD3/PDGFRA/TMOD1/MYPN/TPM1/MYLK3/ITGB1/LMOD1/MYOZ2	17	THYM
BP	GO:2000726	negative regulation of cardiac muscle cell differentiation	5/2400	10/18800	0.00487622	0.0273334	0.0202521	BMP2/FZD7/MIR222/MIR200B/MIR590	5	THYM
BP	GO:0006940	regulation of smooth muscle contraction	16/2400	65/18800	0.00660885	0.0354274	0.0262492	ATP1A2/CALCRL/PTGS2/EDN1/ADRA1A/DOCK4/CNN1/CHRM3/PROK2/ITGA2/ARHGAP42/NPNT/OXTR/CHRM2/F2R/MIR145	16	THYM
BP	GO:0014831	gastro-intestinal system smooth muscle contraction	5/2400	11/18800	0.00800709	0.0406915	0.0301496	PTGER3/HTR2B/SULF1/HTR1D/SULF2	5	THYM
BP	GO:0003228	atrial cardiac muscle tissue development	7/2400	20/18800	0.00934285	0.0464966	0.0344507	WNT2/BVES/TBX18/PROX1/BMP4/GATA6/SHOX2	7	THYM
BP	GO:0006936	muscle contraction	17/219	349/18800	7.63e-07	0.00172321	0.00167406	PTGER3/MYLK/PPP1R12B/CACNA1S/CNN1/MYH11/SCN7A/MYOCD/SCN1A/GLRA1/LMOD1/DES/CTNNA3/SCN10A/PRKG1/TRDN/PLN	17	UCES
BP	GO:0003012	muscle system process	17/219	449/18800	2.17e-05	0.0244979	0.0237993	PTGER3/MYLK/PPP1R12B/CACNA1S/CNN1/MYH11/SCN7A/MYOCD/SCN1A/GLRA1/LMOD1/DES/CTNNA3/SCN10A/PRKG1/TRDN/PLN	17	UCES
