# Supplementary material for: Identification of protein phosphatase 4 catalytic subunit as a Wnt promoting factor in pan-cancer and Xenopus early embryogenesis
Source: Sci Rep. 2023 Jun 23;13:10240. doi: 10.1038/s41598-023-35719-y (PMC10290155; doi:10.1038/s41598-023-35719-y)
Supplement: Supplementary file 3 — Supplementary Information 3. [file 41598_2023_35719_MOESM3_ESM.xlsx]

## Sheet: Sheet1
ONTOLOGY	ID	Description	GeneRatio	BgRatio	pvalue	p.adjust	qvalue	geneID	Count	Disease
BP	GO:0009954	proximal/distal pattern formation	4/140	34/18800	0.000114849	0.0145894	0.0126803	GLI1/DLX2/DLX1/IRX2	4	ACC
BP	GO:0007389	pattern specification process	12/140	463/18800	0.00018262	0.0199056	0.0173009	MEIS3/MYF6/GLI1/WNT6/DLX2/NKX2-2/GATA5/DLX1/IRX2/NKX2-5/TBX1/WT1	12	ACC
BP	GO:0003002	regionalization	10/140	354/18800	0.000324809	0.0275365	0.0239333	MYF6/GLI1/DLX2/NKX2-2/GATA5/DLX1/IRX2/NKX2-5/TBX1/WT1	10	ACC
BP	GO:0060415	muscle tissue morphogenesis	10/663	73/18800	0.00023276	0.0451099	0.0419543	ISL1/TGFB1/TNNC1/BMP2/TNNI3/ACTC1/FOXH1/FOXC2/FZD2/NOG	10	CHOL
BP	GO:0055008	cardiac muscle tissue morphogenesis	9/663	60/18800	0.000236446	0.0451099	0.0419543	ISL1/TGFB1/TNNC1/BMP2/TNNI3/ACTC1/FOXH1/FOXC2/NOG	9	CHOL
BP	GO:0003002	regionalization	28/663	354/18800	6.24646e-05	0.0243557	0.022652	CYP26B1/MEOX1/ISL1/HES2/SMARCD3/DLL3/TLL2/LFNG/VAX2/HOXB8/BHLHE41/BMP2/FOXJ1/WNT2B/NBL1/FOXH1/EN1/DPCD/GREM1/SIX2/SOSTDC1/HOXB2/FOXC2/NOG/ROBO2/HES4/NTF4/FOXD1	28	CHOL
BP	GO:0009880	embryonic pattern specification	44647	74/18800	0.000159989	0.0114296	0.00718886	SHH/GDF3/LHX1	3	GBM
BP	GO:0009953	dorsal/ventral pattern formation	44647	92/18800	0.000304648	0.0142222	0.00894534	FOXA1/SHH/LHX1	3	GBM
BP	GO:0021904	dorsal/ventral neural tube patterning	44619	22/18800	0.000450772	0.0176328	0.0110905	FOXA1/SHH	2	GBM
BP	GO:0007389	pattern specification process	44708	463/18800	0.000457221	0.0176328	0.0110905	DLX2/FOXA1/SHH/GDF3/LHX1	5	GBM
BP	GO:0021532	neural tube patterning	44619	36/18800	0.00121424	0.028972	0.0182225	FOXA1/SHH	2	GBM
BP	GO:0009952	anterior/posterior pattern specification	44647	214/18800	0.00347753	0.0422543	0.0265766	SHH/GDF3/LHX1	3	GBM
BP	GO:0001763	morphogenesis of a branching structure	4/27	199/18800	0.000176628	0.0114296	0.00718886	DLX2/FOXA1/SHH/LHX1	4	GBM
BP	GO:0060740	prostate gland epithelium morphogenesis	2/27	26/18800	0.000631961	0.0207611	0.0130581	FOXA1/SHH	2	GBM
BP	GO:0060512	prostate gland morphogenesis	2/27	28/18800	0.000733718	0.0224417	0.0141151	FOXA1/SHH	2	GBM
BP	GO:0060441	epithelial tube branching involved in lung morphogenesis	2/27	29/18800	0.00078737	0.022529	0.01417	FOXA1/SHH	2	GBM
BP	GO:0048754	branching morphogenesis of an epithelial tube	3/27	153/18800	0.00133945	0.029261	0.0184042	FOXA1/SHH/LHX1	3	GBM
BP	GO:0048701	embryonic cranial skeleton morphogenesis	2/27	46/18800	0.00197725	0.0343886	0.0216293	DLX2/LHX1	2	GBM
BP	GO:0061138	morphogenesis of a branching epithelium	2/27	185/18800	0.00230458	0.0346931	0.0218209	FOXA1/SHH/LHX1	3	GBM
BP	GO:0060425	lung morphogenesis	2/27	50/18800	0.00233196	0.0346931	0.0218209	FOXA1/SHH	2	GBM
BP	GO:0060688	regulation of morphogenesis of a branching structure	2/27	51/18800	0.002425	0.0346931	0.0218209	SHH/LHX1	2	GBM
BP	GO:0001658	branching involved in ureteric bud morphogenesis	2/27	57/18800	0.00301947	0.0399742	0.0251425	SHH/LHX1	2	GBM
BP	GO:0060675	ureteric bud morphogenesis	2/27	63/18800	0.00367535	0.0423381	0.0266293	SHH/LHX1	2	GBM
BP	GO:0072171	mesonephric tubule morphogenesis	2/27	64/18800	0.00379056	0.0427889	0.0269129	SHH/LHX1	2	GBM
BP	GO:1905330	regulation of morphogenesis of an epithelium	2/27	65/18800	0.00390744	0.0427889	0.0269129	SHH/LHX1	2	GBM
BP	GO:0072078	nephron tubule morphogenesis	2/27	72/18800	0.00477207	0.0492189	0.0309571	SHH/LHX1	2	GBM
BP	GO:0003002	regionalization	5/27	354/18800	0.000132076	0.0114296	0.00718886	DLX2/FOXA1/SHH/GDF3/LHX1	5	GBM
BP	GO:0021871	forebrain regionalization	2/27	23/18800	0.000493266	0.0182303	0.0114663	SHH/LHX1	2	GBM
BP	GO:0090189	regulation of branching involved in ureteric bud morphogenesis	3/106	21/18800	0.000215202	0.0145147	0.0121745	AGT/SIX2/NOG	3	KICH
BP	GO:0009953	dorsal/ventral pattern formation	9/374	92/18800	8.99803e-05	0.0106477	0.00981189	PAX6/LHX2/NKX2-2/ASCL1/NBL1/EN1/TBX20/SP8/FOXG1	9	KIRC
BP	GO:0007389	pattern specification process	22/374	463/18800	0.000160486	0.0150179	0.0138391	PAX6/AURKA/LHX2/NKX3-2/OTX1/HOXC13/NKX2-2/FOXJ1/BARX1/RAX/GATA4/LBX1/ASCL1/NBL1/EN1/PITX2/TBX20/SP8/HOXD12/FOXG1/WNT7B/NTF4	22	KIRC
BP	GO:0048048	embryonic eye morphogenesis	5/374	35/18800	0.000602571	0.0385043	0.0354819	PAX6/MFAP2/FOXF2/FBN2/FOXL2	5	KIRC
BP	GO:0003002	regionalization	18/374	354/18800	0.000279604	0.0213222	0.0196485	PAX6/AURKA/LHX2/OTX1/HOXC13/NKX2-2/FOXJ1/BARX1/GATA4/ASCL1/NBL1/EN1/PITX2/TBX20/SP8/FOXG1/WNT7B/NTF4	18	KIRC
BP	GO:0002221	pattern recognition receptor signaling pathway	14/438	176/18800	6.74819e-05	0.00116583	0.000861616	FCN1/TREM2/TLR8/CAV1/UNC93B1/SLC15A3/NINJ1/TLR4/SCIMP/INAVA/CLEC4E/NOD2/CD14/CLEC7A	14	LAML
BP	GO:0060349	bone morphogenesis	9/438	98/18800	0.000469715	0.0055098	0.00407208	DLX5/COL1A1/TRPV4/MMP14/OSR2/FREM1/COL3A1/PHOSPHO1/TIFAB	9	LAML
BP	GO:0022604	regulation of cell morphogenesis	17/438	305/18800	0.000857119	0.00914294	0.00675718	FGR/EPB41L3/HCK/CORO1A/CCL24/FN1/GBP1/CDC42EP1/EPHB2/ITGA7/FGD2/ITGB2/MFSD2A/RHOG/S100A10/PLXNB3/CCL3	17	LAML
BP	GO:0060350	endochondral bone morphogenesis	6/438	57/18800	0.00205489	0.0180141	0.0133135	DLX5/COL1A1/TRPV4/MMP14/COL3A1/PHOSPHO1	6	LAML
BP	GO:0042471	ear morphogenesis	9/438	123/18800	0.00236291	0.0197463	0.0145937	KCNQ1/COL11A1/DLX5/EPHB2/MYO7A/OSR2/HMX2/MAFB/TIFAB	9	LAML
BP	GO:0048705	skeletal system morphogenesis	13/438	228/18800	0.0027699	0.0220365	0.0162863	FGR/COL11A1/DLX5/COL1A1/TRPV4/FGF6/MMP14/OSR2/FREM1/COL3A1/PHOSPHO1/TIFAB/HOXB7	13	LAML
BP	GO:0042472	inner ear morphogenesis	8/438	103/18800	0.00281418	0.0220488	0.0162954	KCNQ1/COL11A1/DLX5/EPHB2/MYO7A/HMX2/MAFB/TIFAB	8	LAML
BP	GO:0060670	branching involved in labyrinthine layer morphogenesis	3/438	13/18800	0.00301828	0.023036	0.017025	IL10/ADM/ST14	3	LAML
BP	GO:0021602	cranial nerve morphogenesis	4/438	29/18800	0.00435076	0.0305452	0.0225747	EGR2/EPHB2/MAFB/TIFAB	4	LAML
BP	GO:0060325	face morphogenesis	4/438	30/18800	0.00492919	0.0333649	0.0246587	CRISPLD2/DLX5/COL1A1/RRAS	4	LAML
BP	GO:0060323	head morphogenesis	4/438	34/18800	0.00775452	0.0468635	0.0346349	CRISPLD2/DLX5/COL1A1/RRAS	4	LAML
BP	GO:0003159	morphogenesis of an endothelium	3/438	18/18800	0.00789949	0.0468635	0.0346349	ACVRL1/ITGAX/CXCL10	3	LAML
BP	GO:0061154	endothelial tube morphogenesis	3/438	18/18800	0.00789949	0.0468635	0.0346349	ACVRL1/ITGAX/CXCL10	3	LAML
BP	GO:0097094	craniofacial suture morphogenesis	3/438	18/18800	0.00789949	0.0468635	0.0346349	MMP14/FREM1/TIFAB	3	LAML
BP	GO:0007389	pattern specification process	66/597	463/18800	5.00597e-25	2.06496e-21	1.66778e-21	HOXA11/ISL1/HOXC8/ALX4/HOXA9/AURKA/TBX5/DNAH11/HOXA2/HOXA3/HOXA5/HOXA6/MEOX2/DKK1/HOXB6/NKX3-2/HAND1/HOXB8/HOXB5/HOXB3/HOXA7/HOXC13/HOXC11/FOXA2/HOXD3/HOXD9/HOXD10/HOXD11/HOXD13/FOXA1/FOXJ1/BARX1/GATA4/LBX1/DMRTA2/OSR1/CER1/DRC1/STC1/EN1/PITX2/HAND2/TBX20/SP8/UNCX/OTX2/HOXD12/HOXB9/FOXB1/HOXC5/C1QA/HOXB2/HOXD8/HOXC9/HOXC10/HOXB4/NKX2-5/RIPPLY3/WT1/HOXA4/HOXC6/HOXC4/CFAP45/FOXD1/HOXA10/HOXB7	66	LGG
BP	GO:0009952	anterior/posterior pattern specification	43/597	214/18800	1.59653e-22	1.92188e-19	1.55222e-19	HOXA11/HOXC8/ALX4/HOXA9/AURKA/HOXA2/HOXA3/HOXA5/HOXA6/MEOX2/DKK1/HOXB6/HOXB8/HOXB5/HOXB3/HOXA7/HOXC13/HOXC11/FOXA2/HOXD3/HOXD9/HOXD10/HOXD13/BARX1/GATA4/OSR1/CER1/EN1/OTX2/HOXB9/FOXB1/HOXC5/HOXB2/HOXD8/HOXC9/HOXC10/HOXB4/WT1/HOXA4/HOXC6/HOXC4/HOXA10/HOXB7	43	LGG
BP	GO:0009954	proximal/distal pattern formation	12/597	34/18800	2.72781e-10	1.81487e-08	1.46579e-08	HOXA11/HOXA9/HOXC11/HOXD9/HOXD10/OSR1/EN1/SP8/HOXB9/HOXC9/HOXC10/HOXA10	12	LGG
BP	GO:0009953	dorsal/ventral pattern formation	9/597	92/18800	0.00258352	0.0256796	0.0207402	HOXA11/HOXA2/HOXD11/FOXA1/CER1/EN1/TBX20/SP8/HOXB2	9	LGG
BP	GO:0048704	embryonic skeletal system morphogenesis	30/597	94/18800	2.67245e-22	1.92188e-19	1.55222e-19	HOXA11/ALX4/HOXA9/HOXA1/HOXA2/HOXA3/HOXA5/HOXA6/HOXB6/HOXB8/HOXB5/HOXB3/RDH10/HOXA7/TWIST1/HOXC11/HOXD3/HOXD9/HOXD10/OSR1/OSR2/SHOX2/HOXB9/HOXB2/IRX5/HOXC9/HOXB4/HOXA4/HOXC4/HOXB7	30	LGG
BP	GO:0048705	skeletal system morphogenesis	44/597	228/18800	2.79547e-22	1.92188e-19	1.55222e-19	HOXA11/LTF/HOXC8/ALX4/HOXA9/HOXA1/HOXA2/HOXA3/HOXA5/HOXA6/SFRP4/HOXB6/COL1A1/NKX3-2/MGP/HOXB8/HOXB5/HOXB3/RDH10/TBX4/HOXA7/TWIST1/HOXC11/HOXD3/HOXD9/HOXD10/MMP13/OSR1/CER1/SERPINH1/STC1/UNCX/OSR2/COL3A1/SHOX2/HOXB9/HOXB2/HOXD8/IRX5/HOXC9/HOXB4/HOXA4/HOXC4/HOXB7	44	LGG
BP	GO:0048562	embryonic organ morphogenesis	44/597	294/18800	8.25288e-18	2.43165e-15	1.96394e-15	HOXA11/ALX4/HOXA9/HOXA1/HOXA2/HOXA3/HOXA5/HOXA6/GATA3/HOXB6/NKX3-2/HAND1/MFAP2/HOXB8/HOXB5/HOXB3/RDH10/HOXA7/TWIST1/HOXC11/HOXD3/HOXD9/HOXD10/GATA4/STRA6/LBX1/OSR1/HAND2/TBX20/OSR2/CTHRC1/SHOX2/HOXB9/HOXB2/CHRNA9/IRX5/FOXE1/HOXC9/HOXB4/NKX2-5/HMX3/HOXA4/HOXC4/HOXB7	44	LGG
BP	GO:0035107	appendage morphogenesis	24/597	142/18800	1.95043e-11	1.87105e-09	1.51116e-09	HOXA11/TFAP2B/ALX4/PITX1/TBX5/HOXA13/DKK1/RDH10/TBX4/TWIST1/HOXC11/HOXD9/HOXD10/HOXD13/OSR1/EN1/HAND2/SP8/OSR2/COL3A1/SHOX2/HOXD12/HOXC10/HOXA10	24	LGG
BP	GO:0035108	limb morphogenesis	24/597	142/18800	1.95043e-11	1.87105e-09	1.51116e-09	HOXA11/TFAP2B/ALX4/PITX1/TBX5/HOXA13/DKK1/RDH10/TBX4/TWIST1/HOXC11/HOXD9/HOXD10/HOXD13/OSR1/EN1/HAND2/SP8/OSR2/COL3A1/SHOX2/HOXD12/HOXC10/HOXA10	24	LGG
BP	GO:0030326	embryonic limb morphogenesis	22/597	119/18800	2.16713e-11	1.98653e-09	1.60443e-09	HOXA11/ALX4/PITX1/TBX5/HOXA13/DKK1/RDH10/TBX4/TWIST1/HOXC11/HOXD9/HOXD10/HOXD13/OSR1/EN1/HAND2/SP8/OSR2/SHOX2/HOXD12/HOXC10/HOXA10	22	LGG
BP	GO:0035113	embryonic appendage morphogenesis	22/597	119/18800	2.16713e-11	1.98653e-09	1.60443e-09	HOXA11/ALX4/PITX1/TBX5/HOXA13/DKK1/RDH10/TBX4/TWIST1/HOXC11/HOXD9/HOXD10/HOXD13/OSR1/EN1/HAND2/SP8/OSR2/SHOX2/HOXD12/HOXC10/HOXA10	22	LGG
BP	GO:0035136	forelimb morphogenesis	13/597	38/18800	7.66081e-11	5.74561e-09	4.64047e-09	HOXA11/TFAP2B/ALX4/TBX5/HOXA13/RDH10/TWIST1/HOXD9/HOXD10/OSR1/EN1/OSR2/SHOX2	13	LGG
BP	GO:0035115	embryonic forelimb morphogenesis	11/597	31/18800	1.43614e-09	8.46296e-08	6.83515e-08	HOXA11/ALX4/TBX5/HOXA13/RDH10/TWIST1/HOXD9/OSR1/EN1/OSR2/SHOX2	11	LGG
BP	GO:0035137	hindlimb morphogenesis	9/597	35/18800	1.04279e-06	3.23422e-05	2.61214e-05	TFAP2B/ALX4/PITX1/TBX4/TWIST1/HOXD9/HOXD10/OSR1/OSR2	9	LGG
BP	GO:0001763	morphogenesis of a branching structure	21/597	199/18800	1.54417e-06	4.61572e-05	3.72791e-05	HOXA11/CELSR1/HOXA5/HOXA13/VEGFA/RDH10/CITED1/HOXD11/HOXD13/FOXA1/NKX2-1/GCM1/ST14/HOXB13/TBX20/SHOX2/SOCS3/WT1/COL4A1/FOXD1/HOXB7	21	LGG
BP	GO:0003215	cardiac right ventricle morphogenesis	7/597	20/18800	1.69985e-06	5.00849e-05	4.04514e-05	ISL1/GATA3/HAND1/GATA4/HAND2/TBX20/NKX2-5	7	LGG
BP	GO:0061138	morphogenesis of a branching epithelium	20/597	185/18800	1.87426e-06	5.48321e-05	4.42855e-05	HOXA11/CELSR1/HOXA5/HOXA13/VEGFA/RDH10/CITED1/HOXD11/HOXD13/FOXA1/NKX2-1/GCM1/ST14/HOXB13/TBX20/SOCS3/WT1/COL4A1/FOXD1/HOXB7	20	LGG
BP	GO:0060272	embryonic skeletal joint morphogenesis	5/597	11/18800	1.25164e-05	0.000298441	0.000241037	HOXA11/HOXC11/OSR1/OSR2/SHOX2	5	LGG
BP	GO:0060351	cartilage development involved in endochondral bone morphogenesis	7/597	31/18800	4.2544e-05	0.000918817	0.000742088	HOXA11/COL1A1/MMP13/CER1/SERPINH1/STC1/SHOX2	7	LGG
BP	GO:0060562	epithelial tube morphogenesis	25/597	328/18800	5.26378e-05	0.00109111	0.000881241	HOXA11/CELSR1/HOXA5/GATA3/VEGFA/HAND1/RDH10/TWIST1/CITED1/HOXD11/FOXA1/NKX2-1/GATA4/LBX1/OSR1/ST14/HAND2/TBX20/CTHRC1/CXCL10/NKX2-5/WT1/COL4A1/FOXD1/HOXB7	25	LGG
BP	GO:0060349	bone morphogenesis	12/597	98/18800	6.34544e-05	0.00128941	0.0010414	HOXA11/LTF/SFRP4/COL1A1/TWIST1/MMP13/CER1/SERPINH1/STC1/OSR2/COL3A1/SHOX2	12	LGG
BP	GO:0060413	atrial septum morphogenesis	5/597	15/18800	7.31892e-05	0.00144452	0.00116668	ISL1/TBX5/GATA4/TBX20/NKX2-5	5	LGG
BP	GO:0042733	embryonic digit morphogenesis	9/597	58/18800	8.20739e-05	0.00160453	0.0012959	HOXA11/ALX4/TWIST1/HOXC11/HOXD13/OSR1/HAND2/OSR2/HOXD12	9	LGG
BP	GO:0072088	nephron epithelium morphogenesis	10/597	74/18800	0.000111545	0.00211065	0.00170468	HOXA11/GATA3/VEGFA/CITED1/LIF/HOXD11/OSR1/WT1/FOXD1/HOXB7	10	LGG
BP	GO:0090596	sensory organ morphogenesis	21/597	266/18800	0.000125852	0.00230729	0.00186349	TFAP2B/HOXA1/HOXA2/GATA3/NKX3-2/VEGFA/MFAP2/FASLG/TWIST1/HOXC13/COL5A1/STRA6/OSR1/COL8A1/AQP5/PITX2/OSR2/CTHRC1/CHRNA9/HMX3/COL5A2	21	LGG
BP	GO:0061333	renal tubule morphogenesis	10/597	76/18800	0.00014003	0.00254359	0.00205434	HOXA11/GATA3/VEGFA/CITED1/HOXD11/OSR1/WT1/COL4A1/FOXD1/HOXB7	10	LGG
BP	GO:0072028	nephron morphogenesis	10/597	77/18800	0.00015643	0.00272268	0.00219898	HOXA11/GATA3/VEGFA/CITED1/LIF/HOXD11/OSR1/WT1/FOXD1/HOXB7	10	LGG
BP	GO:0060993	kidney morphogenesis	11/597	93/18800	0.000174102	0.0029766	0.00240407	HOXA11/GATA3/VEGFA/CITED1/LIF/HOXD11/FOXJ1/OSR1/WT1/FOXD1/HOXB7	11	LGG
BP	GO:0072171	mesonephric tubule morphogenesis	9/597	64/18800	0.000179279	0.00302078	0.00243975	HOXA11/GATA3/VEGFA/CITED1/HOXD11/OSR1/WT1/FOXD1/HOXB7	9	LGG
BP	GO:0060536	cartilage morphogenesis	4/597	10/18800	0.000181474	0.00302078	0.00243975	HOXA5/HAND1/STC1/HAND2	4	LGG
BP	GO:0035116	embryonic hindlimb morphogenesis	6/597	28/18800	0.000207401	0.00338153	0.00273111	ALX4/PITX1/TBX4/TWIST1/OSR1/OSR2	6	LGG
BP	GO:0003209	cardiac atrium morphogenesis	6/597	29/18800	0.000254544	0.00401535	0.00324302	ISL1/TBX5/GATA4/TBX20/SHOX2/NKX2-5	6	LGG
BP	GO:0048754	branching morphogenesis of an epithelial tube	14/597	153/18800	0.000379278	0.0055677	0.00449678	HOXA11/CELSR1/HOXA5/VEGFA/RDH10/CITED1/HOXD11/FOXA1/NKX2-1/TBX20/WT1/COL4A1/FOXD1/HOXB7	14	LGG
BP	GO:0060350	endochondral bone morphogenesis	8/597	57/18800	0.000413528	0.00598527	0.00483403	HOXA11/COL1A1/MMP13/CER1/SERPINH1/STC1/COL3A1/SHOX2	8	LGG
BP	GO:0072078	nephron tubule morphogenesis	9/597	72/18800	0.000442578	0.00631707	0.00510202	HOXA11/GATA3/VEGFA/CITED1/HOXD11/OSR1/WT1/FOXD1/HOXB7	9	LGG
BP	GO:0060675	ureteric bud morphogenesis	8/597	63/18800	0.000820672	0.0104162	0.00841271	HOXA11/GATA3/VEGFA/CITED1/HOXD11/WT1/FOXD1/HOXB7	8	LGG
BP	GO:2000027	regulation of animal organ morphogenesis	12/597	129/18800	0.000840361	0.0106334	0.00858813	HOXA11/NGFR/CELSR1/PLEKHA4/GATA3/DKK1/VEGFA/HOXC11/TNFRSF11B/CTHRC1/WT1/HOXB7	12	LGG
BP	GO:0003007	heart morphogenesis	18/597	254/18800	0.00131711	0.015134	0.012223	ISL1/TBX5/DNAH11/GATA3/DKK1/VEGFA/HAND1/TWIST1/COL5A1/GATA4/LBX1/GATA6/PITX2/HAND2/TBX20/SHOX2/NKX2-5/ALPK2	18	LGG
BP	GO:0003179	heart valve morphogenesis	7/597	55/18800	0.00170063	0.0190627	0.0153961	TBX5/GATA3/TWIST1/GATA4/STRA6/TBX20/NKX2-5	7	LGG
BP	GO:0060411	cardiac septum morphogenesis	8/597	71/18800	0.00180715	0.0199318	0.016098	ISL1/TBX5/DNAH11/HAND1/GATA4/GATA6/TBX20/NKX2-5	8	LGG
BP	GO:0003208	cardiac ventricle morphogenesis	8/597	72/18800	0.00197772	0.0216395	0.0174773	ISL1/TBX5/GATA3/HAND1/GATA4/HAND2/TBX20/NKX2-5	8	LGG
BP	GO:0060441	epithelial tube branching involved in lung morphogenesis	5/597	29/18800	0.00200391	0.0216959	0.0175228	CELSR1/HOXA5/RDH10/FOXA1/NKX2-1	5	LGG
BP	GO:0001658	branching involved in ureteric bud morphogenesis	7/597	57/18800	0.00209826	0.0224231	0.0181101	HOXA11/VEGFA/CITED1/HOXD11/WT1/FOXD1/HOXB7	7	LGG
BP	GO:0003206	cardiac chamber morphogenesis	11/597	126/18800	0.00227174	0.0234273	0.0189212	ISL1/TBX5/DNAH11/GATA3/HAND1/GATA4/GATA6/HAND2/TBX20/SHOX2/NKX2-5	11	LGG
BP	GO:0061323	cell proliferation involved in heart morphogenesis	4/597	19/18800	0.00266771	0.0260765	0.0210608	ISL1/TBX5/PITX2/HAND2	4	LGG
BP	GO:0003180	aortic valve morphogenesis	5/597	32/18800	0.0031424	0.0297303	0.0240118	GATA3/TWIST1/GATA4/TBX20/NKX2-5	5	LGG
BP	GO:0003253	cardiac neural crest cell migration involved in outflow tract morphogenesis	3/597	10/18800	0.00323555	0.0298748	0.0241286	TWIST1/PITX2/HAND2	3	LGG
BP	GO:0042474	middle ear morphogenesis	4/597	20/18800	0.00325183	0.0298748	0.0241286	HOXA2/NKX3-2/OSR1/OSR2	4	LGG
BP	GO:0003151	outflow tract morphogenesis	8/597	80/18800	0.00384294	0.034312	0.0277123	ISL1/VEGFA/TWIST1/GATA6/PITX2/HAND2/TBX20/NKX2-5	8	LGG
BP	GO:0110110	positive regulation of animal organ morphogenesis	5/597	34/18800	0.00412192	0.0358712	0.0289715	HOXA11/NGFR/GATA3/DKK1/HOXC11	5	LGG
BP	GO:0060425	lung morphogenesis	6/597	50/18800	0.00485143	0.0398648	0.032197	CELSR1/HOXA5/RDH10/LIF/FOXA1/NKX2-1	6	LGG
BP	GO:0060442	branching involved in prostate gland morphogenesis	3/597	12/18800	0.0056573	0.0443657	0.0358322	HOXA13/HOXD13/HOXB13	3	LGG
BP	GO:0061309	cardiac neural crest cell development involved in outflow tract morphogenesis	3/597	12/18800	0.0056573	0.0443657	0.0358322	TWIST1/PITX2/HAND2	3	LGG
BP	GO:0042471	ear morphogenesis	10/597	123/18800	0.00585816	0.0455083	0.036755	HOXA1/HOXA2/GATA3/NKX3-2/TWIST1/OSR1/OSR2/CTHRC1/CHRNA9/HMX3	10	LGG
BP	GO:0003002	regionalization	54/597	354/18800	5.08413e-22	2.6215e-19	2.11727e-19	HOXA11/ISL1/HOXC8/ALX4/HOXA9/AURKA/HOXA2/HOXA3/HOXA5/HOXA6/MEOX2/DKK1/HOXB6/HOXB8/HOXB5/HOXB3/HOXA7/HOXC13/HOXC11/FOXA2/HOXD3/HOXD9/HOXD10/HOXD11/HOXD13/FOXA1/FOXJ1/BARX1/GATA4/DMRTA2/OSR1/CER1/EN1/PITX2/TBX20/SP8/OTX2/HOXB9/FOXB1/HOXC5/C1QA/HOXB2/HOXD8/HOXC9/HOXC10/HOXB4/NKX2-5/WT1/HOXA4/HOXC6/HOXC4/FOXD1/HOXA10/HOXB7	54	LGG
BP	GO:0007389	pattern specification process	32/572	463/18800	1.50647e-05	0.005473	0.00517908	HOXA11/PAX6/ISL1/DLL3/EYA1/DKK1/FOLR1/WNT6/DLX2/HOXC13/HOXC11/NKX2-2/FEZF1/HOXD13/FOXJ1/LMX1B/DLX1/WNT3A/TDRD5/EN1/PITX2/CDX2/SIX2/HOXB9/TCAP/HES7/HOXC10/NKX2-5/WNT7B/HOXC6/LEFTY1/LHX1	32	LIHC
BP	GO:0009952	anterior/posterior pattern specification	19/572	214/18800	3.12947e-05	0.00812098	0.00768485	HOXA11/PAX6/DLL3/DKK1/HOXC13/HOXC11/FEZF1/HOXD13/WNT3A/TDRD5/EN1/CDX2/SIX2/HOXB9/TCAP/HES7/HOXC10/HOXC6/LHX1	19	LIHC
BP	GO:0009954	proximal/distal pattern formation	7/572	34/18800	6.12276e-05	0.0130847	0.012382	HOXA11/DLX2/HOXC11/DLX1/EN1/HOXB9/HOXC10	7	LIHC
BP	GO:0060272	embryonic skeletal joint morphogenesis	4/572	11/18800	0.000235976	0.0306179	0.0289736	HOXA11/HOXC11/COL2A1/SHOX2	4	LIHC
BP	GO:0048562	embryonic organ morphogenesis	21/572	294/18800	0.000278505	0.032639	0.0308862	HOXA11/PAX6/MYO3A/FGF9/EYA1/FOLR1/DLX2/MFAP2/HOXC11/COL2A1/WNT3A/SHOX2/SIX2/HOXB9/TCAP/CHRNA9/IRX5/NKX2-5/HMX2/SLC44A4/LHX1	21	LIHC
BP	GO:0003002	regionalization	28/572	354/18800	4.32805e-06	0.00314476	0.00297588	HOXA11/PAX6/ISL1/DLL3/DKK1/DLX2/HOXC13/HOXC11/NKX2-2/FEZF1/HOXD13/FOXJ1/LMX1B/DLX1/WNT3A/TDRD5/EN1/PITX2/CDX2/SIX2/HOXB9/TCAP/HES7/HOXC10/NKX2-5/WNT7B/HOXC6/LHX1	28	LIHC
BP	GO:0060581	cell fate commitment involved in pattern specification	4/169	11/18800	1.97985e-06	0.0020739	0.00191108	LHX3/NKX2-2/ASCL1/FOXN4	4	LUSC
BP	GO:0021513	spinal cord dorsal/ventral patterning	4/169	17/18800	1.36891e-05	0.00477979	0.00440454	LHX3/NKX2-2/ASCL1/FOXN4	4	LUSC
BP	GO:0021511	spinal cord patterning	4/169	19/18800	2.19828e-05	0.00657913	0.00606262	LHX3/NKX2-2/ASCL1/FOXN4	4	LUSC
BP	GO:0007389	pattern specification process	20/232	463/18800	1.31812e-06	0.000317101	0.000278447	PAX6/ALX4/LHX2/DKK1/IRX4/DLX2/HOXB8/HOXD10/HOXD13/BARX1/RAX/LBX1/DLX1/GBX2/HOXB9/FOXC2/HES7/HES5/FOXD1/LHX1	20	MESO
BP	GO:0009952	anterior/posterior pattern specification	13/232	214/18800	2.69873e-06	0.000488302	0.000428779	PAX6/ALX4/DKK1/HOXB8/HOXD10/HOXD13/BARX1/GBX2/HOXB9/FOXC2/HES7/HES5/LHX1	13	MESO
BP	GO:0009954	proximal/distal pattern formation	5/232	34/18800	5.69549e-05	0.00568567	0.0049926	DLX2/HOXD10/DLX1/HOXB9/HES5	5	MESO
BP	GO:0048704	embryonic skeletal system morphogenesis	7/232	94/18800	0.000163901	0.0109705	0.00963318	ALX4/DLX2/HOXB8/HOXD10/HOXB9/FOXC2/LHX1	7	MESO
BP	GO:0048562	embryonic organ morphogenesis	12/232	294/18800	0.000306811	0.0150545	0.0132194	PAX6/ALX4/DLX2/HOXB8/HOXD10/LBX1/GBX2/HOXB9/FOXC2/FOXE1/FOXL2/LHX1	12	MESO
BP	GO:0003002	regionalization	17/232	354/18800	2.05824e-06	0.00039724	0.000348818	PAX6/ALX4/LHX2/DKK1/DLX2/HOXB8/HOXD10/HOXD13/BARX1/DLX1/GBX2/HOXB9/FOXC2/HES7/HES5/FOXD1/LHX1	17	MESO
BP	GO:0007389	pattern specification process	18/321	463/18800	0.00107379	0.0195401	0.0150847	WNT11/DNAH11/MDFI/HOXC13/C3/NKX2-2/SIX1/GATA5/GATA4/LMX1B/PCSK6/RIPPLY1/GJA1/NEUROD1/SHH/HOXB9/WT1/WNT7B	18	PCPG
BP	GO:0003007	heart morphogenesis	13/321	254/18800	0.000448095	0.0116721	0.0090107	COL11A1/WNT11/DSP/DNAH11/SIX1/FGFRL1/COL5A1/GATA5/GATA4/GATA6/SLIT2/GJA1/SHH	13	PCPG
BP	GO:0060411	cardiac septum morphogenesis	6/321	71/18800	0.00133405	0.022197	0.0171358	WNT11/DNAH11/FGFRL1/GATA4/GATA6/SLIT2	6	PCPG
BP	GO:0003206	cardiac chamber morphogenesis	8/321	126/18800	0.00145562	0.0231978	0.0179083	COL11A1/WNT11/DSP/DNAH11/FGFRL1/GATA4/GATA6/SLIT2	8	PCPG
BP	GO:0048562	embryonic organ morphogenesis	13/321	294/18800	0.00171069	0.0262653	0.0202764	KCNQ1/COL11A1/WNT11/MDFI/SIX1/GATA4/FBN2/GJA1/NEUROD1/SHH/HOXB9/USH1G/SLC44A4	13	PCPG
BP	GO:0060560	developmental growth involved in morphogenesis	11/321	234/18800	0.00237422	0.0324907	0.0250824	SEMA3B/WNT11/MT3/MAG/SH3GL2/SIX1/APOE/SLIT2/SHH/WNT7B/NLGN3	11	PCPG
BP	GO:0003002	regionalization	16/321	354/18800	0.000412132	0.0111987	0.00864525	WNT11/MDFI/HOXC13/C3/NKX2-2/SIX1/GATA5/GATA4/LMX1B/PCSK6/RIPPLY1/NEUROD1/SHH/HOXB9/WT1/WNT7B	16	PCPG
BP	GO:0048644	muscle organ morphogenesis	11/452	80/18800	3.23514e-06	0.000222745	0.000197955	MYH7/MYF6/MYL2/TNNC1/LIF/TNNI3/ANKRD1/TNNI1/TCAP/MYLPF/NOG	11	SARC
BP	GO:0060415	muscle tissue morphogenesis	10/452	73/18800	9.3732e-06	0.000553167	0.000491603	MYH7/MYF6/MYL2/TNNC1/TNNI3/ANKRD1/TNNI1/TCAP/MYLPF/NOG	10	SARC
BP	GO:0055008	cardiac muscle tissue morphogenesis	8/452	60/18800	8.97503e-05	0.00370768	0.00329504	MYH7/MYL2/TNNC1/TNNI3/ANKRD1/TNNI1/TCAP/NOG	8	SARC
BP	GO:0055010	ventricular cardiac muscle tissue morphogenesis	6/452	47/18800	0.000870504	0.0241532	0.0214651	MYH7/MYL2/TNNC1/TNNI3/TNNI1/NOG	6	SARC
BP	GO:0003208	cardiac ventricle morphogenesis	7/452	72/18800	0.00169962	0.0418489	0.0371914	MYH7/MYL2/TNNC1/TNNI3/GATA4/TNNI1/NOG	7	SARC
BP	GO:0003338	metanephros morphogenesis	3/75	32/18800	0.000278315	0.00772097	0.00617055	PAX2/CALB1/FOXJ1	3	STAD
BP	GO:0010770	positive regulation of cell morphogenesis involved in differentiation	3/75	79/18800	0.00388028	0.041713	0.0333368	APOA1/FGG/FGB	3	STAD
BP	GO:0031069	hair follicle morphogenesis	4/168	30/18800	0.000140641	0.0170619	0.015303	NGFR/TGM3/KRT17/WNT10A	4	THCA
BP	GO:0048730	epidermis morphogenesis	4/168	34/18800	0.000231468	0.0213414	0.0191412	NGFR/TGM3/KRT17/WNT10A	4	THCA
BP	GO:0007389	pattern specification process	16/168	463/18800	4.21841e-06	0.000825872	0.000773623	TBX5/LHX2/IRX4/HOXD13/BARX1/SIX3/LBX1/DMRTA2/EN1/TBXT/OTX2/HOXD12/SIX2/SOSTDC1/NKX2-5/LHX1	16	UCES
BP	GO:0031069	hair follicle morphogenesis	4/168	30/18800	0.000140641	0.0161491	0.0151274	KRT17/KRT71/SOSTDC1/KRT27	4	UCES
BP	GO:0048730	epidermis morphogenesis	4/168	34/18800	0.000231468	0.0185385	0.0173657	KRT17/KRT71/SOSTDC1/KRT27	4	UCES
BP	GO:0021871	forebrain regionalization	4/168	23/18800	4.77139e-05	0.00700599	0.00656276	LHX2/SIX3/DMRTA2/LHX1	4	UCES
BP	GO:0003002	regionalization	12/168	354/18800	8.40203e-05	0.011388	0.0106675	LHX2/HOXD13/BARX1/SIX3/DMRTA2/EN1/TBXT/OTX2/SIX2/SOSTDC1/NKX2-5/LHX1	12	UCES
BP	GO:0021978	telencephalon regionalization	3/168	13/18800	0.000187699	0.0165363	0.0154901	LHX2/SIX3/DMRTA2	3	UCES
BP	GO:0002221	pattern recognition receptor signaling pathway	17/798	176/18800	0.00136833	0.0174863	0.0147684	BIRC3/TNIP3/TLR8/IRF1/SMPDL3B/PTPN22/RSAD2/DDX60/PIK3AP1/FCRL3/GFI1/SLC15A2/CLEC4E/NOD2/CLEC7A/TLR10/TNF	17	UVM
BP	GO:1905330	regulation of morphogenesis of an epithelium	10/798	65/18800	0.00038677	0.00598705	0.00505651	HGF/SIX4/GATA3/WNT5A/LIF/SULF1/EGF/GREM1/CXCL10/TNF	10	UVM
BP	GO:0048592	eye morphogenesis	15/798	154/18800	0.0023555	0.0272101	0.0229809	PROM1/PRDM1/IMPG2/RP1/CALB1/WNT5A/FASLG/TWIST1/CRB1/MYO7A/NTRK2/ZEB1/MEGF11/IGFN1/CEP290	15	UVM
BP	GO:0060042	retina morphogenesis in camera-type eye	8/798	57/18800	0.00266384	0.0301046	0.0254256	PROM1/IMPG2/RP1/CALB1/CRB1/NTRK2/MEGF11/IGFN1	8	UVM
BP	GO:0090596	sensory organ morphogenesis	21/798	266/18800	0.00484045	0.0496755	0.0419547	PROM1/PRDM1/IMPG2/MYO3A/SIX4/RP1/CALB1/GATA3/TBX18/WNT5A/FASLG/TWIST1/WNT1/CRB1/MYO7A/NTRK2/ZEB1/MEGF11/IGFN1/LHFPL5/CEP290	21	UVM
