# Supplementary material for: Identification of protein phosphatase 4 catalytic subunit as a Wnt promoting factor in pan-cancer and Xenopus early embryogenesis
Source: Sci Rep. 2023 Jun 23;13:10240. doi: 10.1038/s41598-023-35719-y (PMC10290155; doi:10.1038/s41598-023-35719-y)
Supplement: Supplementary file 6 — Supplementary Information 6. [file 41598_2023_35719_MOESM6_ESM.xlsx]

## Sheet: Sheet1
ID	Description	setSize	enrichmentScore	NES	pvalue	p.adjust	qvalue	rank	leading_edge	core_enrichment	Disease
MEBARKI_HCC_PROGENITOR_WNT_UP	MEBARKI_HCC_PROGENITOR_WNT_UP	197	0.445442	2.27815	1e-10	3.81037e-09	2.66277e-09	8977	tags=44%, list=17%, signal=36%	TYRP1/CGB3/ADAM12/TEX15/LUM/LHB/LINC01705/COL3A1/RASSF9/MMP7/IHH/FAP/MRC2/COL1A2/MDFI/COL5A2/PANX2/CTHRC1/CFAP74/SERPINE1/BMP1/CENPVL3/EYA2/PITX2/SRPX2/PDLIM3/PAMR1/DCN/COL1A1/CCDC3/RBM24/MAGED4B/RSPO3/ADAM19/PDLIM7/LRRC15/SLC38A3/SLC12A8/TMEM158/DPT/MMP13/DLX5/TGFB2/TNFAIP6/MYL2/CLDN2/IGFL1/DCAF15/TPM4/HAPLN1/NXN/JAM2/ARID3A/PDGFRL/FN1/MYADM/THBS2/DCBLD2/TRIM55/JAG2/NAV1/KIF26B/ZNF474/SPARC/P4HA…	ACC
WP_LNCRNA_IN_CANONICAL_WNT_SIGNALING_AND_COLORECTAL_CANCER	WP_LNCRNA_IN_CANONICAL_WNT_SIGNALING_AND_COLORECTAL_CANCER	95	0.469853	2.20857	5.96773e-08	1.40174e-06	9.79563e-07	3543	tags=19%, list=7%, signal=18%	WNT2/DKK2/H19/WNT6/FZD8/FOSL1/WNT10B/SFRP4/WNT4/APC2/PORCN/WNT7B/TCF3/WNT3A/FZD2/EZH2/ATF3/SERPINF1	ACC
WP_WNT_SIGNALING_IN_KIDNEY_DISEASE	WP_WNT_SIGNALING_IN_KIDNEY_DISEASE	36	0.662965	2.66305	1.64975e-07	3.55076e-06	2.48135e-06	2361	tags=22%, list=5%, signal=21%	WNT2/WNT6/FZD8/WNT10B/WNT4/WNT7B/WNT3A/FZD2	ACC
MEBARKI_HCC_PROGENITOR_WNT_UP_BLOCKED_BY_FZD8CRD	MEBARKI_HCC_PROGENITOR_WNT_UP_BLOCKED_BY_FZD8CRD	124	0.414797	2.00594	1.80783e-07	3.84275e-06	2.6854e-06	8977	tags=43%, list=17%, signal=35%	TYRP1/LUM/LINC01705/COL3A1/IHH/MDFI/COL5A2/CFAP74/SERPINE1/CENPVL3/PITX2/SRPX2/PAMR1/DCN/CCDC3/RBM24/MAGED4B/RSPO3/PDLIM7/TMEM158/DPT/SH3BP4/TGFB2/MYL2/DCAF15/TPM4/HAPLN1/NXN/ARID3A/FN1/MYADM/THBS2/TRIM55/JAG2/NAV1/KIF26B/CRISPLD2/LZTS1/EPYC/STXBP6/LYPD1/RGCC/GNG4/FIBCD1/LEF1/CHPF2/FBN1/SEPTIN11/STK32B/PI15/CSPG5/KLF7/PRAG1	ACC
MEBARKI_HCC_PROGENITOR_WNT_UP_CTNNB1_DEPENDENT	MEBARKI_HCC_PROGENITOR_WNT_UP_CTNNB1_DEPENDENT	87	0.465625	2.17471	2.33441e-07	4.82257e-06	3.37011e-06	4182	tags=31%, list=8%, signal=29%	TYRP1/LUM/LINC01705/COL3A1/MMP7/IHH/COL1A2/COL5A2/CTHRC1/SERPINE1/EYA2/PITX2/SRPX2/PAMR1/COL1A1/RBM24/MAGED4B/PDLIM7/SLC38A3/SLC12A8/DPT/MMP13/DLX5/CLDN2/IGFL1/TPM4/HAPLN1	ACC
REACTOME_WNT_LIGAND_BIOGENESIS_AND_TRAFFICKING	REACTOME_WNT_LIGAND_BIOGENESIS_AND_TRAFFICKING	26	0.677985	2.45049	1.98304e-06	3.49341e-05	2.44127e-05	7870	tags=46%, list=15%, signal=39%	WNT2/WNT6/WNT10B/WNT4/PORCN/WNT7B/WNT3A/WNT8B/WNT16/WLS/WNT9A/WNT2B	ACC
WP_NCRNAS_INVOLVED_IN_WNT_SIGNALING_IN_HEPATOCELLULAR_CARCINOMA	WP_NCRNAS_INVOLVED_IN_WNT_SIGNALING_IN_HEPATOCELLULAR_CARCINOMA	87	0.433842	2.02627	2.94983e-06	4.89482e-05	3.4206e-05	3543	tags=17%, list=7%, signal=16%	WNT2/DKK2/WNT6/FZD8/FOSL1/WNT10B/SFRP4/WNT4/PORCN/WNT7B/WNT3A/FZD2/MIR320A/EZH2/SERPINF1	ACC
KEGG_WNT_SIGNALING_PATHWAY	KEGG_WNT_SIGNALING_PATHWAY	151	0.35313	1.75586	5.18284e-06	7.95506e-05	5.55917e-05	2978	tags=11%, list=6%, signal=11%	WNT2/DKK2/WNT6/FZD8/FOSL1/WNT10B/MMP7/SFRP4/WNT4/APC2/RAC3/PORCN/WNT7B/PRKCG/WNT3A/FZD2/PRKCB	ACC
WNT_SIGNALING	WNT_SIGNALING	89	0.413485	1.95978	5.77175e-06	8.70671e-05	6.08443e-05	2462	tags=16%, list=5%, signal=15%	WNT2/WNT6/FZD8/FOSL1/SFRP4/WNT4/PORCN/WNT7B/TLE2/PITX2/WNT3A/TLE1/FZD2/CCN4	ACC
PID_WNT_SIGNALING_PATHWAY	PID_WNT_SIGNALING_PATHWAY	28	0.65272	2.43293	6.00591e-06	8.98093e-05	6.27606e-05	2361	tags=25%, list=5%, signal=24%	WNT2/FZD8/WNT7B/CTHRC1/WNT3A/KREMEN2/FZD2	ACC
GOBP_NEGATIVE_REGULATION_OF_WNT_SIGNALING_PATHWAY	GOBP_NEGATIVE_REGULATION_OF_WNT_SIGNALING_PATHWAY	171	0.333839	1.8069	8.67899e-06	0.000161745	0.000117453	4547	tags=16%, list=9%, signal=14%	NKX2-5/DKK2/BARX1/SOX10/GLI1/ISL1/SHISA6/TBX18/DACT3/SFRP4/CITED1/IGFBP6/MDFI/APC2/GSC/TLE2/CTHRC1/MIR199A1/SHISA2/TLE1/SHH/TLE6/ALPK2/NXN/RUVBL2/DAB2/AMER2	ACC
WP_WNT_SIGNALING_PATHWAY_AND_PLURIPOTENCY	WP_WNT_SIGNALING_PATHWAY_AND_PLURIPOTENCY	102	0.391723	1.86256	1.58413e-05	0.000203481	0.000142197	8654	tags=27%, list=17%, signal=23%	WNT2/WNT6/FZD8/FOSL1/FOXD3/WNT10B/MMP7/WNT4/WNT7B/PRKCG/WNT3A/FZD2/PRKCB/RACGAP1/PPP2R1A/PPM1J/MYC/WNT16/PTPA/NFYA/ESRRB/JUN/LEF1/WNT2B/TCF7L1/PRKD1/PRKCZ/TP53	ACC
MEBARKI_HCC_PROGENITOR_WNT_UP_CTNNB1_DEPENDENT_BLOCKED_BY_FZD8CRD	MEBARKI_HCC_PROGENITOR_WNT_UP_CTNNB1_DEPENDENT_BLOCKED_BY_FZD8CRD	47	0.52388	2.17905	2.66594e-05	0.000315981	0.000220815	4783	tags=36%, list=9%, signal=33%	TYRP1/LUM/LINC01705/COL3A1/IHH/COL5A2/SERPINE1/PITX2/SRPX2/PAMR1/RBM24/MAGED4B/PDLIM7/DPT/TPM4/HAPLN1/ARID3A	ACC
GOBP_POSITIVE_REGULATION_OF_WNT_SIGNALING_PATHWAY	GOBP_POSITIVE_REGULATION_OF_WNT_SIGNALING_PATHWAY	142	0.337506	1.66431	3.66093e-05	0.000530007	0.000384871	4424	tags=18%, list=9%, signal=17%	DKK2/SCEL/FGF10/LYPD6/TERT/WNT10B/SFRP4/RSPO2/SULF1/WNT3A/EGFR/COL1A1/CCN4/RSPO3/MIR145/SHH/TNFAIP3/SULF2/PTK7/DLX5/DEPDC1B/ASPM/DAB2/RPS12/DAPK3/CSNK1G2	ACC
SANSOM_WNT_PATHWAY_REQUIRE_MYC	SANSOM_WNT_PATHWAY_REQUIRE_MYC	63	0.423998	1.85588	0.00010053	0.000981263	0.000685727	10520	tags=46%, list=20%, signal=37%	APOD/SIM2/FOXA1/BMP7/CITED1/MMP14/CCN4/SLC1A5/PTCH1/EPHB3/BAX/SP5/SOX4/MYC/MSX1/CCNE2/TIAM1/E2F1/GEMIN2/LEF1/IGFBP2/TP53/TNFRSF19/TNFRSF12A/ID3/ID2/RUVBL1/WIF1/PLAT	ACC
GOBP_POSITIVE_REGULATION_OF_CANONICAL_WNT_SIGNALING_PATHWAY	GOBP_POSITIVE_REGULATION_OF_CANONICAL_WNT_SIGNALING_PATHWAY	107	0.367812	1.76993	0.00011017	0.00130952	0.000950924	6673	tags=22%, list=13%, signal=20%	DKK2/SCEL/FGF10/LYPD6/WNT10B/SFRP4/RSPO2/WNT3A/EGFR/COL1A1/RSPO3/MIR145/PTK7/DLX5/ASPM/RPS12/DAPK3/CSNK1G2/SOX4/TMEM198/PLEKHA4/TGFB1/WLS/TMEM9	ACC
WP_WNT_SIGNALING	WP_WNT_SIGNALING	114	0.348787	1.6677	0.000156219	0.00143498	0.0010028	3543	tags=13%, list=7%, signal=12%	WNT2/DKK2/WNT6/FZD8/FOSL1/WNT10B/SFRP4/WNT4/PORCN/WNT7B/PRKCG/WNT3A/FZD2/PRKCB/SERPINF1	ACC
GOBP_NEGATIVE_REGULATION_OF_CANONICAL_WNT_SIGNALING_PATHWAY	GOBP_NEGATIVE_REGULATION_OF_CANONICAL_WNT_SIGNALING_PATHWAY	138	0.321267	1.59148	0.000167869	0.00185709	0.00134855	3251	tags=12%, list=6%, signal=12%	NKX2-5/DKK2/SOX10/GLI1/ISL1/SHISA6/TBX18/DACT3/SFRP4/IGFBP6/APC2/TLE2/CTHRC1/MIR199A1/TLE1/SHH/TLE6	ACC
REACTOME_SIGNALING_BY_WNT_IN_CANCER	REACTOME_SIGNALING_BY_WNT_IN_CANCER	34	0.535752	2.09342	0.000464738	0.00356808	0.00249345	2085	tags=15%, list=4%, signal=14%	DKK2/FZD8/PORCN/WNT3A/KREMEN2	ACC
WP_INFLUENCE_OF_LAMINOPATHIES_ON_WNT_SIGNALING	WP_INFLUENCE_OF_LAMINOPATHIES_ON_WNT_SIGNALING	37	0.486509	1.95877	0.000699943	0.0050498	0.00352891	11837	tags=41%, list=23%, signal=31%	ADIPOQ/WNT10B/MIR33B/TLE1/HMGA2/LEF1/PPARG/TCF7L1/AGO2/MIRLET7BHG/SREBF1/AXIN1/TARBP2/FNTA/HES1	ACC
PID_WNT_CANONICAL_PATHWAY	PID_WNT_CANONICAL_PATHWAY	20	0.603262	2.11535	0.000790181	0.00560647	0.00391792	20623	tags=100%, list=40%, signal=60%	WNT3A/RANBP3/GSK3A/AXIN1/PIP5K1B/CSNK1G1/APC/DVL2/KLHL12/CAV1/GSK3B/PPP2R5A/CTNNB1/NKD2/PI4K2A/LRP6/CUL3/DVL1/DVL3/FZD5	ACC
MEBARKI_HCC_PROGENITOR_WNT_UP_CTNNB1_INDEPENDENT	MEBARKI_HCC_PROGENITOR_WNT_UP_CTNNB1_INDEPENDENT	24	0.567108	2.08778	0.000982621	0.00670904	0.00468842	4900	tags=42%, list=9%, signal=38%	CGB3/LHB/COL5A1/FAP/MRC2/MDFI/ADAM19/LRRC15/PDGFRL/FN1	ACC
REACTOME_BETA_CATENIN_INDEPENDENT_WNT_SIGNALING	REACTOME_BETA_CATENIN_INDEPENDENT_WNT_SIGNALING	146	0.283706	1.40217	0.00183763	0.0111471	0.00778984	9840	tags=27%, list=19%, signal=22%	FZD8/GNG13/WNT4/RAC3/PRKCG/GNG8/FZD2/PRKCB/GNGT1/GNB2/AP2A1/AP2S1/PSMB5/MYC/GNG3/PSMD8/SCRIB/PSMC4/UBA52/PSMA6/RPS27A/ROR1/GNG4/PSMD5/LEF1/PSMA7/PSMD14/TCF7L1/PFN1/PSMA4/PLCB1/PSMD11/AGO2/UBB/WNT11/PSMB7/KRAS/CLTB/GNG5/GNG10	ACC
WP_WNT_SIGNALING_PATHWAY	WP_WNT_SIGNALING_PATHWAY	51	0.384131	1.60228	0.00655471	0.0306801	0.0214399	7914	tags=18%, list=15%, signal=15%	SOX1/TCF3/PRKCG/PRKCB/MYC/GJA1/ROR1/LEF1/PPARG	ACC
GOBP_WNT_SIGNALING_PATHWAY_INVOLVED_IN_MIDBRAIN_DOPAMINERGIC_NEURON_DIFFERENTIATION	GOBP_WNT_SIGNALING_PATHWAY_INVOLVED_IN_MIDBRAIN_DOPAMINERGIC_NEURON_DIFFERENTIATION	12	0.664295	1.96357	0.0060475	0.0329367	0.0239174	2003	tags=17%, list=4%, signal=16%	WNT2/WNT3A	ACC
REACTOME_DEGRADATION_OF_BETA_CATENIN_BY_THE_DESTRUCTION_COMPLEX	REACTOME_DEGRADATION_OF_BETA_CATENIN_BY_THE_DESTRUCTION_COMPLEX	85	0.388924	1.91106	1.21063e-05	0.000192587	0.00014569	13508	tags=52%, list=24%, signal=39%	PSMC4/PSMD4/PSMB4/PSMB3/PSMD3/PSMD8/PSMB9/PSMB7/PSMB6/PSMB1/PSMB2/PSMD13/PSMA7/PSMC5/PSMA5/PSMB8/FRAT1/PSMC3/SEM1/RBX1/FRAT2/PSMB10/PSMD2/AXIN1/PPP2R1A/PSMA1/PSMB5/CTBP1/PSMA4/PSME2/PSMD7/PSMC2/UBA52/TLE2/PSMD11/PSME1/PSMD14/PSMD10/PSMF1/TLE5/PSMD12/PSMA3/PSME3/PPP2R5B	BLCA
REACTOME_FORMATION_OF_THE_BETA_CATENIN_TCF_TRANSACTIVATING_COMPLEX	REACTOME_FORMATION_OF_THE_BETA_CATENIN_TCF_TRANSACTIVATING_COMPLEX	90	0.299458	1.49162	0.00367308	0.0242349	0.0183334	7101	tags=29%, list=13%, signal=25%	H3C10/H4C9/H4C14/H4C8/H2AB1/H2AJ/H2BS1/H2BC12/H4C15/H2BC8/H2BC13/H3C8/H3C6/H2BC5/H2AC6/H2AX/H3C14/H4C3/H2BC11/H2BC17/H4C12/H2AC8/H2BC21/RUVBL1/H2BU1/H2AZ1	BLCA
REACTOME_DEGRADATION_OF_BETA_CATENIN_BY_THE_DESTRUCTION_COMPLEX	REACTOME_DEGRADATION_OF_BETA_CATENIN_BY_THE_DESTRUCTION_COMPLEX	85	0.529361	2.72662	1e-10	2.07899e-09	1.25742e-09	12057	tags=60%, list=22%, signal=47%	PSMB3/PSME2/UBA52/PSMB9/PSMA1/PSMB1/PSMB7/PSMB6/PSMA5/SEM1/PSMD13/PSME1/PSMA7/PSMB8/PSMB10/PSMD4/PSMB2/PSMC3/RPS27A/RBX1/PSMA4/PSMC5/PSMB4/PSMB5/PSMA3/PSMD3/PSMD11/PPP2R1A/PPP2CA/PSMD2/MYC/UBC/SKP1/PSMD14/PSMD8/CTBP1/PSMC4/FRAT2/PSMD6/PSMD9/AXIN1/PSMD12/PSMC6/PSMF1/PSMD7/HDAC1/PSMD1/PPP2R5E/PSME3/PSMC2/FRAT1	CESC
REACTOME_FORMATION_OF_THE_BETA_CATENIN_TCF_TRANSACTIVATING_COMPLEX	REACTOME_FORMATION_OF_THE_BETA_CATENIN_TCF_TRANSACTIVATING_COMPLEX	90	0.490838	2.55239	1.31739e-09	2.30781e-08	1.39582e-08	8451	tags=44%, list=15%, signal=38%	H2AB1/H4C15/H2BS1/H2AC8/H2AJ/H3C10/H3C14/H2BC5/H3C2/H2BC17/H2BC3/H2BC9/TERT/H4C5/H3C8/H3C15/H4C11/H2AX/H2BC13/H2AC14/H2BC11/H2AZ1/H3C7/H4C9/H2BC21/H2BC15/H2AC6/H2BC8/H3-3B/H4C2/H4C8/H2BC7/H2AC4/H2BC12/RUVBL1/H2AC20/H2BC4/H4C3/H4C14/MYC	CESC
REACTOME_TCF_DEPENDENT_SIGNALING_IN_RESPONSE_TO_WNT	REACTOME_TCF_DEPENDENT_SIGNALING_IN_RESPONSE_TO_WNT	231	0.30679	1.76579	1.2673e-07	1.63951e-06	9.91619e-07	11458	tags=44%, list=21%, signal=35%	H2AB1/H4C15/H2BS1/H2AC8/PSMB3/H2AJ/CSNK2B/PSME2/H3C10/H3C14/UBA52/PSMB9/PSMA1/PSMB1/H2BC5/H3C2/DKK1/PSMB7/PSMB6/PSMA5/SEM1/PSMD13/PSME1/PSMA7/H2BC17/H2BC3/H2BC9/PSMB8/TERT/PSMB10/H4C5/H3C8/PSMD4/H3C15/H4C11/PSMB2/PSMC3/H2AX/RPS27A/RBX1/PSMA4/RSPO4/H2BC13/PSMC5/PSMB4/H2AC14/H2BC11/H2AZ1/H3C7/H4C9/H2BC21/H2BC15/H2AC6/H2BC8/PSMB5/H3-3B/H4C2/H4C8/PSMA3/H2BC7/H2AC4/PSMD3/H2BC12/RUVBL1/H2AC20/H2BC4/PSM…	CESC
REACTOME_BETA_CATENIN_INDEPENDENT_WNT_SIGNALING	REACTOME_BETA_CATENIN_INDEPENDENT_WNT_SIGNALING	146	0.334144	1.82721	6.6434e-06	6.10942e-05	3.69513e-05	11224	tags=44%, list=20%, signal=35%	GNG8/PSMB3/PRKCG/CLTB/AP2S1/PSME2/RAC3/UBA52/PDE6B/PSMB9/PFN1/PSMA1/PSMB1/PSMB7/PSMB6/PSMA5/SEM1/PSMD13/PSME1/PSMA7/PSMB8/PSMB10/PSMD4/PSMB2/PSMC3/AP2M1/RPS27A/PSMA4/PSMC5/PARD6A/PSMB4/GNGT2/CLTA/PSMB5/WNT5B/PSMA3/PDE6A/RAC1/PSMD3/GNG4/ARRB2/PSMD11/FZD2/MOV10/PSMD2/GNB2/MYC/DVL1/UBC/PSMD14/PSMD8/RHOA/PSMC4/PSMD6/ROR2/PSMD9/PSMD12/PPP3CA/PLCB3/PSMC6/PPP3R1/PSMF1/PSMD7/DAAM1	CESC
MEBARKI_HCC_PROGENITOR_WNT_UP_CTNNB1_DEPENDENT	MEBARKI_HCC_PROGENITOR_WNT_UP_CTNNB1_DEPENDENT	87	-0.476988	-1.7889	6.07782e-05	0.000435306	0.000263284	9884	tags=34%, list=18%, signal=28%	SLC26A2/PRICKLE2/KANK1/LUM/NR2F1-AS1/CRISPLD2/PHLDB1/IHH/TYRP1/SPARC/BNC2/IGFBP5/SH3GL1P2/DLX5/CLSTN2/DPT/IGF2BP3/KLHL4/PI15/COL1A1/COL1A2/RBM24/MMP13/COL3A1/HMCN1/FLG-AS1/CARMN/PAMR1/ST6GAL2/CLDN2	CESC
SANSOM_WNT_PATHWAY_REQUIRE_MYC	SANSOM_WNT_PATHWAY_REQUIRE_MYC	63	-0.497002	-1.77228	0.00020781	0.00127446	0.000770823	3175	tags=16%, list=6%, signal=15%	NKD1/AXIN2/FRZB/CITED1/TNFRSF19/APOD/SOX17/LECT2/WIF1/LGR5	CESC
HP_DOWNTURNED_CORNERS_OF_MOUTH	HP_DOWNTURNED_CORNERS_OF_MOUTH	141	-0.424259	-1.69276	0.000134953	0.00219909	0.00158899	3673	tags=15%, list=7%, signal=14%	GPC4/CDH11/PIK3R1/MEF2C/NOVA2/MEG3/ABCC8/NPAP1/KCNMA1/NDN/PWRN1/FAT4/MASP1/DCHS1/MAGEL2/AFF3/ATP1A2/INS/IGF2/RTL1/DLK1	CESC
MEBARKI_HCC_PROGENITOR_WNT_UP	MEBARKI_HCC_PROGENITOR_WNT_UP	197	-0.376868	-1.54281	0.000458943	0.00247118	0.00149463	9884	tags=27%, list=18%, signal=23%	MMP2/SLC26A2/PRICKLE2/KANK1/LUM/NR2F1-AS1/CRISPLD2/PHLDB1/CCDC3/BMF/TEX15/IHH/TYRP1/SPARC/RASSF9/LRRC15/BNC2/IGFBP5/SH3GL1P2/ZNF608/DLX5/CLSTN2/POTEKP/DPT/FBN1/IGF2BP3/KLHL4/STXBP6/STK32B/PI15/VCAN/COL1A1/PCDHB15/OLFML3/THBS2/TRIM55/SPOCK1/COL1A2/DCN/PDLIM3/RBM24/DPYSL3/MOXD1/MMP13/CYP1B1/COL3A1/MEX3B/HMCN1/FLG-AS1/CARMN/JAM2/PAMR1/ST6GAL2/CLDN2	CESC
MEBARKI_HCC_PROGENITOR_WNT_UP_BLOCKED_BY_FZD8CRD	MEBARKI_HCC_PROGENITOR_WNT_UP_BLOCKED_BY_FZD8CRD	124	-0.401111	-1.56358	0.000727851	0.00363789	0.00220029	9884	tags=28%, list=18%, signal=23%	SLC26A2/PRICKLE2/KANK1/LUM/NR2F1-AS1/CRISPLD2/PHLDB1/CCDC3/BMF/IHH/TYRP1/IGFBP5/ZNF608/POTEKP/DPT/FBN1/IGF2BP3/KLHL4/STXBP6/STK32B/PI15/VCAN/PCDHB15/THBS2/TRIM55/DCN/RBM24/DPYSL3/MOXD1/CYP1B1/COL3A1/MEX3B/CARMN/PAMR1/ST6GAL2	CESC
REACTOME_WNT5A_DEPENDENT_INTERNALIZATION_OF_FZD4	REACTOME_WNT5A_DEPENDENT_INTERNALIZATION_OF_FZD4	15	0.541801	1.76204	0.00512331	0.0179854	0.010878	7387	tags=40%, list=13%, signal=35%	PRKCG/CLTB/AP2S1/AP2M1/CLTA/ARRB2	CESC
MEBARKI_HCC_PROGENITOR_WNT_UP_CTNNB1_DEPENDENT_BLOCKED_BY_FZD8CRD	MEBARKI_HCC_PROGENITOR_WNT_UP_CTNNB1_DEPENDENT_BLOCKED_BY_FZD8CRD	47	-0.460382	-1.56778	0.00848382	0.0275389	0.0166562	9884	tags=38%, list=18%, signal=32%	SLC26A2/PRICKLE2/KANK1/LUM/NR2F1-AS1/CRISPLD2/PHLDB1/IHH/TYRP1/IGFBP5/DPT/IGF2BP3/KLHL4/PI15/RBM24/COL3A1/PAMR1/ST6GAL2	CESC
MEBARKI_HCC_PROGENITOR_WNT_DN_CTNNB1_INDEPENDENT	MEBARKI_HCC_PROGENITOR_WNT_DN_CTNNB1_INDEPENDENT	17	-0.579477	-1.60293	0.0108892	0.0339752	0.020549	8872	tags=41%, list=16%, signal=35%	PRKAR2B/TRMT9B/ABCD2/TTC6/ITGA8/PNLIPRP3/PLIN4	CESC
MEBARKI_HCC_PROGENITOR_WNT_DN	MEBARKI_HCC_PROGENITOR_WNT_DN	92	-0.379718	-1.43252	0.0152481	0.0448133	0.0271042	9013	tags=29%, list=16%, signal=25%	PDE8B/PRKAR2B/NR3C2/SPINK5/TRMT9B/MIR3936HG/JAKMIP2/ZBED3-AS1/KLHL30/ARHGAP20/TDRD6/SLC6A16/ABCD2/ZBED3/DIO2/ID2-AS1/TTC6/FAM183BP/ZFP2/SLIT2/PTPRQ/ITGA8/OCLNP1/PNLIPRP3/IQCN/ANKRD30A/PLIN4	CESC
REACTOME_FORMATION_OF_THE_BETA_CATENIN_TCF_TRANSACTIVATING_COMPLEX	REACTOME_FORMATION_OF_THE_BETA_CATENIN_TCF_TRANSACTIVATING_COMPLEX	90	0.592848	2.75108	1e-10	2.70804e-09	1.83126e-09	9471	tags=48%, list=19%, signal=39%	H3C8/H3C10/H2BC9/H2BU1/H2BC14/H2BC15/H4C5/H3C2/H4C12/H4C1/H2AX/H4C4/LEF1/PYGO1/H2AC14/H4C2/H2BC13/H2BC6/H2BC11/H2AZ1/H3C1/H3C6/H2BC8/H3C11/H4C9/H2AC8/RUNX3/H4C14/H4C11/H2BC3/H2BC12/H2AC4/H2BC21/H2BC17/HDAC1/H4C8/H2AJ/H3-4/RUVBL1/SMARCA4/PYGO2/TLE3/BCL9L	CHOL
MEBARKI_HCC_PROGENITOR_WNT_UP	MEBARKI_HCC_PROGENITOR_WNT_UP	196	0.46152	2.47467	1e-10	2.70804e-09	1.83126e-09	8973	tags=46%, list=18%, signal=38%	NOG/LAYN/LHB/LYPD1/ODAPH/NANOS1/LINC01705/MMP13/MMP7/F3/ENO2/CDCP1/ADAM12/CGB3/CSRP3/WFDC3/CTHRC1/SEMA3C/VCAN/SPOCD1/TMEM158/MYL2/PLAUR/IGFL3/DPYSL3/CPEB1/FRMD5/ARID3A/DLX5/PDLIM7/FIBCD1/IGFL1/LFNG/PRSS23/MAGED4B/LEF1/CENPVL3/SRPX2/FAP/CLIC3/ITGA5/FLNA/PKP3/IGF2BP3/SLC7A5/CARD11/GNG4/PI15/COL1A2/PDGFRL/MDFI/NAV1/PCSK5/BNC2/NXN/BMF/MMP2/RARG/ARL4C/MANCR/TYRP1/GRAMD1A/LZTS1/ZNF827/P4HA2/PRAG1/PRR5L…	CHOL
MEBARKI_HCC_PROGENITOR_WNT_UP_CTNNB1_DEPENDENT	MEBARKI_HCC_PROGENITOR_WNT_UP_CTNNB1_DEPENDENT	87	0.524917	2.38735	6.90199e-09	1.34764e-07	9.11315e-08	8055	tags=51%, list=16%, signal=42%	NOG/LYPD1/ODAPH/NANOS1/LINC01705/MMP13/MMP7/F3/ENO2/CSRP3/CTHRC1/SEMA3C/IGFL3/CPEB1/ARID3A/DLX5/PDLIM7/IGFL1/LFNG/MAGED4B/LEF1/SRPX2/CLIC3/PKP3/IGF2BP3/PI15/COL1A2/PCSK5/BNC2/ARL4C/TYRP1/P4HA2/PRAG1/PRR5L/PHLDB1/FBLIM1/COL1A1/COL5A2/TPM4/CLSTN2/SPARC/LUM/ITGB4/SLC26A2	CHOL
REACTOME_TCF_DEPENDENT_SIGNALING_IN_RESPONSE_TO_WNT	REACTOME_TCF_DEPENDENT_SIGNALING_IN_RESPONSE_TO_WNT	232	0.326062	1.73173	4.1169e-07	5.67417e-06	3.83705e-06	10750	tags=33%, list=22%, signal=26%	H3C8/H3C10/H2BC9/H2BU1/H2BC14/DKK1/H2BC15/RSPO4/H4C5/H3C2/FZD2/H4C12/H4C1/H2AX/H4C4/LEF1/CAV1/PYGO1/KREMEN2/H2AC14/SFRP2/H4C2/H2BC13/WNT9A/H2BC6/H2BC11/H2AZ1/H3C1/PSMB9/H3C6/WNT3A/H2BC8/H3C11/FZD6/PIP5K1B/H4C9/H2AC8/RUNX3/CSNK1E/H4C14/H4C11/H2BC3/CBY1/H2BC12/KREMEN1/H2AC4/H2BC21/H2BC17/HDAC1/PPP2R1A/RPS27A/H4C8/PSMB10/YWHAZ/H2AJ/H3-4/UBA52/FZD1/RUVBL1/CSNK2B/SMARCA4/CCDC88C/SOX4/SOX9/PYGO2/PPP2R5…	CHOL
MEBARKI_HCC_PROGENITOR_WNT_UP_BLOCKED_BY_FZD8CRD	MEBARKI_HCC_PROGENITOR_WNT_UP_BLOCKED_BY_FZD8CRD	123	0.416396	1.99069	1.41525e-06	1.75733e-05	1.18836e-05	8973	tags=43%, list=18%, signal=35%	NOG/LAYN/LYPD1/LINC01705/F3/CDCP1/WFDC3/SEMA3C/VCAN/SPOCD1/TMEM158/MYL2/DPYSL3/ARID3A/PDLIM7/FIBCD1/LFNG/PRSS23/MAGED4B/LEF1/CENPVL3/SRPX2/CLIC3/IGF2BP3/SLC7A5/GNG4/PI15/MDFI/NAV1/NXN/BMF/RARG/TYRP1/GRAMD1A/LZTS1/ZNF827/PRAG1/PHLDB1/COL5A2/TGFB2/TPM4/EVI2A/LUM/MOXD1/NDRG4/SLC26A2/DCAF15/CCNG2/PCDHB15/CRACDL/HAPLN1/JAG2/MRTFA	CHOL
MEBARKI_HCC_PROGENITOR_WNT_UP_CTNNB1_INDEPENDENT	MEBARKI_HCC_PROGENITOR_WNT_UP_CTNNB1_INDEPENDENT	24	0.695363	2.37317	8.57347e-06	9.13091e-05	6.17461e-05	11284	tags=67%, list=23%, signal=52%	LHB/CGB3/VCAN/SPOCD1/PLAUR/FAP/PDGFRL/MDFI/MMP2/MANCR/COL5A1/MRC2/FBN1/SH3GL3/ADAM19/TGFBI	CHOL
GOBP_REGULATION_OF_WNT_SIGNALING_PATHWAY	GOBP_REGULATION_OF_WNT_SIGNALING_PATHWAY	328	0.255274	1.32613	9.4214e-05	0.000964546	0.000658593	10094	tags=32%, list=20%, signal=25%	APCDD1L/NOG/SCEL/AMER3/ISL1/SPEF1/FGF9/FOXL1/SOSTDC1/DKK1/GREM1/CTHRC1/RSPO4/ITGA3/DLX5/FOLR1/CDH3/LEF1/SFRP5/MDK/CAV1/BMP2/TGFB1/HIC1/SFRP2/GLI1/PPM1N/DEPDC1B/FZD9/IGFBP6/HNF1B/WNT5B/SHISA2/WNK2/PTK7/GPRC5B/FZD7/DKK3/LZTS2/MDFI/WNT3A/DKKL1/NXN/FZD6/SOX30/FGF10/PRICKLE1/NFATC1/FAM53B/EDA/DAPK3/MESP1/CSNK1E/NRARP/COL1A1/WLS/SRC/GLI3/CBY1/CCN4/KREMEN1/BICC1/ZNF703/NFATC4/DDIT3/DCDC2/HDAC1/PPP2R1A/C…	CHOL
WP_WNT_SIGNALING_PATHWAY_AND_PLURIPOTENCY	WP_WNT_SIGNALING_PATHWAY_AND_PLURIPOTENCY	103	0.378094	1.80479	0.000172152	0.00130298	0.000881119	8383	tags=31%, list=17%, signal=26%	PLAU/CD44/MMP7/FOSL1/WNT10A/WNT2B/FZD2/LEF1/WNT6/WNT7A/WNT16/FZD9/WNT5B/CCND3/PPP2R2B/FZD7/WNT7B/FZD10/PRKCD/WNT3A/FZD6/PRKCG/CSNK1E/PRKCQ/RACGAP1/CTBP2/PPP2R1A/NANOG/PPP2R3B/CCND1/NKD1/FZD1	CHOL
MEBARKI_HCC_PROGENITOR_WNT_UP_CTNNB1_DEPENDENT_BLOCKED_BY_FZD8CRD	MEBARKI_HCC_PROGENITOR_WNT_UP_CTNNB1_DEPENDENT_BLOCKED_BY_FZD8CRD	47	0.49189	1.96583	0.00019819	0.00145709	0.000985328	10681	tags=55%, list=22%, signal=43%	NOG/LYPD1/LINC01705/F3/SEMA3C/ARID3A/PDLIM7/LFNG/MAGED4B/LEF1/SRPX2/CLIC3/IGF2BP3/PI15/TYRP1/PRAG1/PHLDB1/COL5A2/TPM4/LUM/SLC26A2/HAPLN1/LCP1/IHH/COL3A1/NKD2	CHOL
GOBP_NON_CANONICAL_WNT_SIGNALING_PATHWAY	GOBP_NON_CANONICAL_WNT_SIGNALING_PATHWAY	72	0.395279	1.75423	0.000367525	0.00306338	0.00209168	13499	tags=53%, list=27%, signal=38%	SPEF1/DKK1/CELSR3/CTHRC1/FZD2/SFRP5/WNT7A/GPC4/SFRP2/FZD9/WNT5B/PTK7/FZD7/FZD10/FZD6/PRICKLE1/ARHGEF19/CSNK1E/NKD1/FZD1/CCDC88C/SMURF2/VANGL2/RAC1/MLLT3/FZD3/GRHL3/ROR2/DAB2/WNT4/ABL1/IFT80/MKS1/VANGL1/SMURF1/CSNK1D/FRZB/FZD8	CHOL
GOBP_CANONICAL_WNT_SIGNALING_PATHWAY	GOBP_CANONICAL_WNT_SIGNALING_PATHWAY	304	0.25929	1.30105	0.000412524	0.00336518	0.00229775	10022	tags=33%, list=20%, signal=26%	NOG/SCEL/AMER3/ISL1/FGF9/SOSTDC1/DKK1/GREM1/CTHRC1/WNT10A/WNT2B/FZD2/DLX5/FOLR1/CDH3/LEF1/SFRP5/MDK/WNT6/CAV1/PYGO1/BMP2/TGFB1/WNT7A/WNT16/SFRP2/GLI1/PPM1N/FZD9/IGFBP6/WNT5B/WNT9A/WNK2/PTK7/GPRC5B/FZD7/DKK3/WNT7B/LZTS2/FZD10/WNT3A/DKKL1/RARG/FZD6/FGF10/PRICKLE1/FAM53B/EDA/DAPK3/PORCN/MESP1/CSNK1E/NRARP/COL1A1/WLS/SRC/GLI3/CBY1/KREMEN1/BICC1/ZNF703/DDIT3/GATA3/HDAC1/CTDNEP1/PTPRO/BAMBI/JUP/LYPD6/N…	CHOL
WNT_SIGNALING	WNT_SIGNALING	88	0.378015	1.73097	0.000674062	0.00421896	0.00285299	8383	tags=33%, list=17%, signal=27%	DKK1/FOSL1/WNT10A/WNT2B/FZD2/LEF1/WNT6/PYGO1/WNT7A/WNT16/WNT5B/WNT9A/CCND3/FZD7/FOXN1/WNT7B/WNT3A/FZD6/PORCN/CCN4/KREMEN1/RPL13A/CTBP2/PPP2R1A/CCND1/FBXW4/NKD1/GSK3A/FZD1	CHOL
GOBP_POSITIVE_REGULATION_OF_WNT_SIGNALING_PATHWAY	GOBP_POSITIVE_REGULATION_OF_WNT_SIGNALING_PATHWAY	141	0.3038	1.57319	0.000823376	0.00592731	0.00404718	10094	tags=33%, list=20%, signal=27%	SCEL/FGF9/DKK1/RSPO4/DLX5/CDH3/LEF1/CAV1/BMP2/TGFB1/SFRP2/PPM1N/DEPDC1B/FZD9/WNT5B/WNK2/PTK7/GPRC5B/WNT3A/FGF10/FAM53B/EDA/DAPK3/CSNK1E/NRARP/COL1A1/WLS/SRC/CCN4/CTDNEP1/BAMBI/JUP/LYPD6/NKD1/FGFR2/RUVBL1/SMARCA4/SOX4/CCAR2/ATP6V0C/SULF1/RNF220/TMEM9/SMURF2/PIN1/CSNK1G2/PBXIP1	CHOL
REACTOME_BETA_CATENIN_INDEPENDENT_WNT_SIGNALING	REACTOME_BETA_CATENIN_INDEPENDENT_WNT_SIGNALING	146	0.297193	1.50552	0.00171432	0.00929423	0.00628505	14786	tags=46%, list=30%, signal=32%	GNGT1/GNB3/FZD2/LEF1/RAC2/WNT5B/CLTB/FZD7/GNG3/GNG4/PSMB9/GNG7/GNG13/PDE6B/FZD6/PRKCG/PRICKLE1/NFATC1/PLCB3/GNG8/PFN1/RPS27A/PSMB10/UBA52/FZD1/GNB2/GNGT2/ITPR3/AP2M1/SMURF2/PSMD13/CLTA/PSMD2/PSMB8/VANGL2/RAC1/PPP3CA/FZD3/ROR2/PDE6A/PSMB4/PSMD9/GNB5/WNT4/PSMA7/PSMA1/AP2B1/SCRIB/PPP3CB/PSMD10/PSMC5/WNT1/SMURF1/PSMD14/PSME3/FZD8/PSMD7/PSMC4/PSMB3/PSMB5/PSMD4/ARRB2/PARD6A/PSMD8/RHOA/DVL3/PRKCA	CHOL
MEBARKI_HCC_PROGENITOR_WNT_DN_BLOCKED_BY_FZD8CRD	MEBARKI_HCC_PROGENITOR_WNT_DN_BLOCKED_BY_FZD8CRD	70	-0.51538	-1.68247	0.00174735	0.00943534	0.00638047	8308	tags=33%, list=17%, signal=27%	BTNL9/TTC6/PRODH/LINC02405/IQCN/TDRD6/NUDT16/FZD4-DT/CYP7B1/NR3C2/BCO2/SPINK5/SOD2-OT1/GASK1A/PAIP2B/ACACB/GSTA7P/RAB26/MRC1/GCH1/A1BG/GHR/LINC01554	CHOL
GOMF_WNT_PROTEIN_BINDING	GOMF_WNT_PROTEIN_BINDING	30	0.518063	1.91165	0.00160183	0.0101537	0.00693299	8383	tags=43%, list=17%, signal=36%	APCDD1L/CTHRC1/FZD2/SFRP5/SFRP2/FZD9/FZD7/FZD10/FZD6/PORCN/WLS/PTPRO/FZD1	CHOL
MEBARKI_HCC_PROGENITOR_WNT_DN_CTNNB1_DEPENDENT_BLOCKED_BY_FZD8CRD	MEBARKI_HCC_PROGENITOR_WNT_DN_CTNNB1_DEPENDENT_BLOCKED_BY_FZD8CRD	21	-0.669307	-1.7607	0.00421888	0.0197186	0.0133343	3359	tags=33%, list=7%, signal=31%	NR3C2/BCO2/SPINK5/SOD2-OT1/MRC1/A1BG/LINC01554	CHOL
WP_WNT_SIGNALING_IN_KIDNEY_DISEASE	WP_WNT_SIGNALING_IN_KIDNEY_DISEASE	36	0.461136	1.75663	0.00454181	0.0209016	0.0141343	5288	tags=33%, list=11%, signal=30%	WNT10A/WNT2B/FZD2/WNT6/WNT7A/WNT16/FZD9/WNT5B/FZD7/WNT7B/WNT3A/FZD6	CHOL
GOBP_REGULATION_OF_CANONICAL_WNT_SIGNALING_PATHWAY	GOBP_REGULATION_OF_CANONICAL_WNT_SIGNALING_PATHWAY	252	0.244821	1.31316	0.00448706	0.0230128	0.0157132	10022	tags=32%, list=20%, signal=25%	NOG/SCEL/AMER3/ISL1/FGF9/SOSTDC1/DKK1/GREM1/CTHRC1/DLX5/FOLR1/CDH3/SFRP5/MDK/CAV1/BMP2/TGFB1/SFRP2/GLI1/PPM1N/FZD9/IGFBP6/WNK2/PTK7/GPRC5B/FZD7/DKK3/LZTS2/WNT3A/DKKL1/FZD6/FGF10/PRICKLE1/FAM53B/EDA/DAPK3/MESP1/CSNK1E/NRARP/COL1A1/WLS/SRC/GLI3/CBY1/KREMEN1/BICC1/ZNF703/DDIT3/HDAC1/CTDNEP1/PTPRO/BAMBI/JUP/LYPD6/NKD1/DAB2IP/GSK3A/FZD1/FGFR2/RUVBL1/SDHAF2/SHISA6/CCDC88C/SNAI2/SOX4/CCAR2/SOX9/TLE3/FRM…	CHOL
PID_BETA_CATENIN_NUC_PATHWAY	PID_BETA_CATENIN_NUC_PATHWAY	78	0.342324	1.51896	0.00642581	0.0279263	0.0188847	11511	tags=36%, list=23%, signal=28%	MMP9/DKK1/VCAN/ZCCHC12/KRT1/CXCL8/MYF5/SSPOP/LEF1/CACNA1G/MYOG/IGF2BP1/SFN/MMP2/CBY1/HDAC1/YWHAZ/MDFIC/CCND1/SMARCA4/SNAI2/INCENP/YWHAB/YWHAH/TNIK/CCND2/BCL9/RUVBL2	CHOL
KEGG_WNT_SIGNALING_PATHWAY	KEGG_WNT_SIGNALING_PATHWAY	151	0.274406	1.38733	0.00773229	0.0322518	0.0218097	8606	tags=25%, list=17%, signal=21%	CHP2/MMP7/DKK1/FOSL1/WNT10A/WNT2B/FZD2/LEF1/SFRP5/RAC2/WNT6/PLCB4/WNT7A/WNT16/SFRP2/FZD9/WNT5B/WNT9A/CCND3/FZD7/WNT7B/FZD10/WNT3A/FZD6/PRKCG/PRICKLE1/NFATC1/PLCB3/PORCN/CSNK1E/NFATC4/CTBP2/PPP2R1A/CCND1/NKD1/FZD1/RUVBL1/CSNK2B	CHOL
MEBARKI_HCC_PROGENITOR_WNT_DN	MEBARKI_HCC_PROGENITOR_WNT_DN	92	-0.455031	-1.54679	0.00845758	0.0346864	0.023456	3782	tags=23%, list=8%, signal=21%	FZD4-DT/CYP7B1/NR3C2/ARHGAP20/BCO2/SPINK5/SOD2-OT1/GASK1A/PAIP2B/ACACB/GSTA7P/RAB26/PLIN4/PLAAT2/MRC1/GCH1/MARCO/A1BG/GHR/APOB/LINC01554	CHOL
WP_LNCRNA_IN_CANONICAL_WNT_SIGNALING_AND_COLORECTAL_CANCER	WP_LNCRNA_IN_CANONICAL_WNT_SIGNALING_AND_COLORECTAL_CANCER	96	0.307788	1.43347	0.012526	0.0478742	0.032374	8606	tags=33%, list=17%, signal=28%	PLAU/DKK1/FOSL1/WNT10A/WNT2B/FZD2/LEF1/SFRP5/WNT6/WNT7A/WNT16/SFRP2/FZD9/WNT5B/CCND3/FZD7/MACROH2A2/WNT7B/FZD10/WNT3A/TFAP2A/FZD6/PORCN/CSNK1E/TCF3/KREMEN1/CTBP2/CCND1/NKD1/FZD1/RUVBL1/CSNK2B	CHOL
REACTOME_FORMATION_OF_THE_BETA_CATENIN_TCF_TRANSACTIVATING_COMPLEX	REACTOME_FORMATION_OF_THE_BETA_CATENIN_TCF_TRANSACTIVATING_COMPLEX	90	-0.569139	-1.49673	2.33175e-05	0.000398171	0.000240111	6731	tags=22%, list=12%, signal=20%	H4C5/H2BC13/H3C1/H4C6/H3C12/H3C3/H4C1/H3C7/H2BC17/H4C2/H2AC4/H2AC14/H3C11/H4C4/H3C2/H2BC14/H2BC10/H4C3/H4C13/H2BC3	COAD
GOBP_REGULATION_OF_WNT_SIGNALING_PATHWAY_PLANAR_CELL_POLARITY_PATHWAY	GOBP_REGULATION_OF_WNT_SIGNALING_PATHWAY_PLANAR_CELL_POLARITY_PATHWAY	16	0.557596	2.15869	5.67094e-05	0.000916738	0.000626788	25022	tags=100%, list=44%, signal=56%	PLEKHA4/ABL1/MLLT3/SFRP2/MKS1/ZNRF3/SFRP1/DAB2/DKK1/RSPO3/NPHP3/SPEF1/DACT1/NKD1/GPC3/ANKRD6	COAD
REACTOME_WNT5A_DEPENDENT_INTERNALIZATION_OF_FZD4	REACTOME_WNT5A_DEPENDENT_INTERNALIZATION_OF_FZD4	15	0.574287	2.31079	0.000129109	0.00109638	0.000661155	24078	tags=100%, list=43%, signal=57%	CLTB/AP2S1/AP2M1/AP2A1/ARRB2/PRKCG/AP2B1/AP2A2/CLTA/DVL2/CLTC/PRKCA/WNT5A/FZD4/PRKCB	COAD
REACTOME_WNT5A_DEPENDENT_INTERNALIZATION_OF_FZD2_FZD5_AND_ROR2	REACTOME_WNT5A_DEPENDENT_INTERNALIZATION_OF_FZD2_FZD5_AND_ROR2	13	0.622386	2.24441	0.000163969	0.00127523	0.000769007	21358	tags=100%, list=38%, signal=62%	CLTB/AP2S1/AP2M1/AP2A1/AP2B1/AP2A2/CLTA/FZD5/CLTC/FZD2/ROR1/WNT5A/ROR2	COAD
GOMF_WNT_ACTIVATED_RECEPTOR_ACTIVITY	GOMF_WNT_ACTIVATED_RECEPTOR_ACTIVITY	16	0.538931	2.08643	0.000136392	0.00157262	0.00107522	26077	tags=100%, list=46%, signal=54%	FZD10/FZD8/LRP5/FZD5/TSPAN12/PKD1/FZD1/FZD6/RYK/FZD7/LRP6/FZD2/ROR1/FZD4/FZD9/FZD3	COAD
REACTOME_REPRESSION_OF_WNT_TARGET_GENES	REACTOME_REPRESSION_OF_WNT_TARGET_GENES	14	0.587333	2.13855	0.000237002	0.0016548	0.000997904	23340	tags=100%, list=41%, signal=59%	HDAC1/CTBP2/TLE2/TLE3/CTBP1/TCF7/TLE5/TLE1/MYC/TCF7L2/TLE4/TCF7L1/AXIN2/LEF1	COAD
GOBP_POSITIVE_REGULATION_OF_NON_CANONICAL_WNT_SIGNALING_PATHWAY	GOBP_POSITIVE_REGULATION_OF_NON_CANONICAL_WNT_SIGNALING_PATHWAY	15	0.557586	2.14024	0.000242436	0.00224503	0.00153496	25022	tags=100%, list=44%, signal=56%	PLEKHA4/ABL1/CSNK1D/MLLT3/CSNK1E/LBX2/SFRP1/WNT5B/DAB2/DKK1/RSPO3/WNT5A/NKD1/GPC3/ANKRD6	COAD
GOBP_WNT_SIGNALING_PATHWAY_INVOLVED_IN_MIDBRAIN_DOPAMINERGIC_NEURON_DIFFERENTIATION	GOBP_WNT_SIGNALING_PATHWAY_INVOLVED_IN_MIDBRAIN_DOPAMINERGIC_NEURON_DIFFERENTIATION	12	0.596034	1.9741	0.000383587	0.0030139	0.00206065	22847	tags=100%, list=40%, signal=60%	WNT3/CSNK1D/WNT3A/CSNK1E/WNT2/WNT1/FZD1/CTNNB1/RYK/LRP6/WNT5A/WNT9B	COAD
GOCC_BETA_CATENIN_DESTRUCTION_COMPLEX	GOCC_BETA_CATENIN_DESTRUCTION_COMPLEX	11	0.626751	2.01866	0.00100326	0.00583303	0.00398814	21110	tags=100%, list=37%, signal=63%	AXIN1/CACYBP/APC2/CTNNBIP1/GSK3A/CTNNB1/SIAH1/GSK3B/APC/CSNK1A1/AXIN2	COAD
WP_BMP2WNT4FOXO1_PATHWAY_IN_PRIMARY_ENDOMETRIAL_STROMAL_CELL_DIFFERENTIATION	WP_BMP2WNT4FOXO1_PATHWAY_IN_PRIMARY_ENDOMETRIAL_STROMAL_CELL_DIFFERENTIATION	13	0.536673	1.93532	0.00233278	0.00907127	0.0054703	26203	tags=100%, list=46%, signal=54%	SST/BMP2/WNT4/SMAD1/BCL2L11/CTNNB1/SFRP1/DKK1/DCN/FOXO1/SMAD5/LEFTY2/SMAD9	COAD
GOCC_BETA_CATENIN_TCF_COMPLEX	GOCC_BETA_CATENIN_TCF_COMPLEX	13	0.525351	1.87961	0.00208851	0.00976884	0.0066791	26843	tags=100%, list=47%, signal=53%	PYGO2/BCL9L/BCL9/TLE3/LDB1/TCF7/TLE1/TCF7L2/CTNNB1/TLE4/TCF7L1/LEF1/TCF4	COAD
REACTOME_FORMATION_OF_THE_BETA_CATENIN_TCF_TRANSACTIVATING_COMPLEX	REACTOME_FORMATION_OF_THE_BETA_CATENIN_TCF_TRANSACTIVATING_COMPLEX	90	0.565313	2.60856	1e-10	6.50909e-09	5.62679e-09	8586	tags=58%, list=16%, signal=49%	PYGO1/H3C7/H2AC4/H3C3/H2BC11/H3C10/H3C13/H3C8/H4C1/H3C11/H3C2/H2BC9/H4C15/H4C9/H2AC8/H3C12/H2AJ/H2BC5/H4C14/H2BC17/H2BC14/H2BC12/H2BS1/H4C3/H2AC14/H4C4/H4C13/H2BC3/H4C2/H2BC13/H2AC20/H2AX/H3C1/H2AC6/H4C8/H4C5/H2BC10/H2AZ1/H3C15/H2BC4/H3C4/H2AZ2/RUVBL1/H4C11/H2BC15/H2BC7/H4C6/SMARCA4/ASH2L/H3-3B/HDAC1/H3-4	DLBC
REACTOME_DEGRADATION_OF_BETA_CATENIN_BY_THE_DESTRUCTION_COMPLEX	REACTOME_DEGRADATION_OF_BETA_CATENIN_BY_THE_DESTRUCTION_COMPLEX	85	0.431347	1.97046	6.45116e-06	0.000151799	0.000131223	9163	tags=47%, list=17%, signal=39%	PSMA8/PSMB3/PSMB9/PSME2/PSMB6/PSMD4/PSMA7/SKP1/PSMB1/PSMC5/PSME1/PSMC3/PSMB10/PSMB8/PSMB5/PSMA5/PSMA4/PSMB4/PSMD13/RBX1/PSMB7/PSMD8/SEM1/PSMA3/PSMC2/PSMC4/RPS27A/PPP2R1A/UBA52/FRAT2/PSMD10/FRAT1/UBB/PSMD3/HDAC1/PSMB2/PSMD2/PSMD14/PSMD6/PSMD11	DLBC
MEBARKI_HCC_PROGENITOR_WNT_UP_CTNNB1_INDEPENDENT	MEBARKI_HCC_PROGENITOR_WNT_UP_CTNNB1_INDEPENDENT	24	0.608683	2.56192	5.08273e-06	5.28144e-05	3.47766e-05	2678	tags=42%, list=5%, signal=40%	KRT17P1/MANCR/CGB3/TGFBI/MDFI/PPP2R2C/PLAUR/SPOCD1/LHB/ZNF474	ESCA
WP_BMP2WNT4FOXO1_PATHWAY_IN_PRIMARY_ENDOMETRIAL_STROMAL_CELL_DIFFERENTIATION	WP_BMP2WNT4FOXO1_PATHWAY_IN_PRIMARY_ENDOMETRIAL_STROMAL_CELL_DIFFERENTIATION	13	-0.79023	-1.84065	6.32796e-05	0.000456993	0.000300915	4011	tags=31%, list=7%, signal=29%	SFRP1/SMAD9/LEFTY2/SST	ESCA
PID_WNT_CANONICAL_PATHWAY	PID_WNT_CANONICAL_PATHWAY	20	0.545835	2.13087	0.000271909	0.00162439	0.00106961	25857	tags=100%, list=45%, signal=55%	AXIN1/FZD5/DVL1/PI4K2A/KLHL12/DVL2/GSK3A/RANBP3/CSNK1G1/CAV1/DVL3/GSK3B/WNT3A/CUL3/PPP2R5A/APC/PIP5K1B/CTNNB1/NKD2/LRP6	ESCA
REACTOME_BETA_CATENIN_PHOSPHORYLATION_CASCADE	REACTOME_BETA_CATENIN_PHOSPHORYLATION_CASCADE	17	0.550374	2.14364	0.000456483	0.00257356	0.00169461	12306	tags=53%, list=22%, signal=42%	AXIN1/PPP2CA/FRAT2/PPP2R1B/PPP2CB/CSNK1A1/PPP2R1A/PPP2R5B/PPP2R5E	ESCA
GOCC_BETA_CATENIN_DESTRUCTION_COMPLEX	GOCC_BETA_CATENIN_DESTRUCTION_COMPLEX	11	0.668463	2.22012	0.00117168	0.0122413	0.0098712	12629	tags=73%, list=22%, signal=57%	CACYBP/AXIN1/SIAH1/CSNK1A1/GSK3A/CTNNBIP1/APC2/AXIN2	ESCA
PID_BETA_CATENIN_DEG_PATHWAY	PID_BETA_CATENIN_DEG_PATHWAY	18	0.477081	1.80519	0.00374878	0.0156815	0.0103257	9247	tags=50%, list=16%, signal=42%	AXIN1/FZD5/DVL1/CSNK1A1/DVL2/CSNK1E/GSK3A/CUL1/SKP1	ESCA
REACTOME_WNT5A_DEPENDENT_INTERNALIZATION_OF_FZD2_FZD5_AND_ROR2	REACTOME_WNT5A_DEPENDENT_INTERNALIZATION_OF_FZD2_FZD5_AND_ROR2	13	0.537436	1.83253	0.00701412	0.0263755	0.0173674	7097	tags=62%, list=12%, signal=54%	AP2S1/AP2M1/CLTA/CLTB/FZD5/AP2A1/CLTC/WNT5A	ESCA
PID_WNT_NONCANONICAL_PATHWAY	PID_WNT_NONCANONICAL_PATHWAY	32	0.342507	1.57417	0.0104708	0.0362351	0.0238596	8368	tags=38%, list=15%, signal=32%	FZD6/RAC1/FZD5/PPARG/YES1/DVL1/WNT5A/MAPK9/CTHRC1/CDC42/CSNK1A1/DVL2	ESCA
SANSOM_WNT_PATHWAY_REQUIRE_MYC	SANSOM_WNT_PATHWAY_REQUIRE_MYC	63	0.362576	1.74119	8.36727e-05	0.000822948	0.000637856	8608	tags=41%, list=16%, signal=35%	FOXA1/CITED1/TNFRSF12A/IGFBP2/ACTL6A/TP53/GEMIN2/E2F1/SP5/EPHB3/ID3/TNFRSF19/ARX/PLAT/RUVBL1/MSX1/BAX/BMP7/SOX4/EDN1/DVL2/SKP1/SLC1A5/CCN4/FZD7/MYC	GBM
REACTOME_DEACTIVATION_OF_THE_BETA_CATENIN_TRANSACTIVATING_COMPLEX	REACTOME_DEACTIVATION_OF_THE_BETA_CATENIN_TRANSACTIVATING_COMPLEX	42	0.403803	1.95275	0.000114282	0.00109786	0.000850934	8164	tags=36%, list=15%, signal=30%	SRY/TLE2/SOX3/SOX13/SOX2/UBA52/CBY1/RPS27A/SOX4/MEN1/HDAC1/TLE1/UBB/AKT2/TCF7L1	GBM
MEBARKI_HCC_PROGENITOR_WNT_UP	MEBARKI_HCC_PROGENITOR_WNT_UP	197	-0.410519	-1.36475	0.00227767	0.0153293	0.0118816	10256	tags=27%, list=19%, signal=22%	ITGB4/CSF1R/TEX15/LCE1A/TGFBI/MYH9/CARD11/LHB/PRICKLE2/CGB3/LCP1/NDRG4/IL1R1/NINJ2/CARMN/GCNT1/CCR1/TRIM55/PKP3/FBN1/CPEB1/TNRC18P2/THBS2/GRK3/CENPVL3/KRT17P1/RNF43/BNC2/GOLGA8G/HMCN1/LINC01705/FAP/IGFL1/PANX2/FLG-AS1/SPOCK1/COL3A1/FN1/CLSTN2/DNM3/CYP1B1/EPYC/TCHH/DPT/COL1A2/MYL2/COL1A1/STXBP6/TYRP1/SH3GL3/PPP2R2C/RSPO3/LRRC15	GBM
MEBARKI_HCC_PROGENITOR_WNT_UP_CTNNB1_INDEPENDENT	MEBARKI_HCC_PROGENITOR_WNT_UP_CTNNB1_INDEPENDENT	24	-0.612436	-1.67236	0.00497051	0.029793	0.0230922	11661	tags=50%, list=21%, signal=39%	COL5A1/TGFBI/LHB/CGB3/FBN1/KRT17P1/FAP/SPOCK1/FN1/SH3GL3/PPP2R2C/LRRC15	GBM
REACTOME_REPRESSION_OF_WNT_TARGET_GENES	REACTOME_REPRESSION_OF_WNT_TARGET_GENES	14	0.510351	1.82681	0.00831133	0.0458242	0.0355177	8608	tags=43%, list=16%, signal=36%	TLE2/TLE5/HDAC1/TLE1/TCF7L1/MYC	GBM
REACTOME_FORMATION_OF_THE_BETA_CATENIN_TCF_TRANSACTIVATING_COMPLEX	REACTOME_FORMATION_OF_THE_BETA_CATENIN_TCF_TRANSACTIVATING_COMPLEX	90	0.668899	3.7877	1e-10	1.67803e-09	9.06644e-10	5151	tags=53%, list=9%, signal=49%	H3C14/H3C8/H3C1/H2AC8/H3C10/H2AJ/H4C2/H2BC14/H2AB1/H4C6/H4C9/H4C4/H2BC5/H2BC15/H3C2/H4C11/H2AC4/H2BC10/H2BC8/H2BC12/H4C14/H4C12/H3C7/H2AC14/H3C12/H2AX/H4C15/H4C1/H2BS1/H2BC4/H2AC6/H2BC13/H3C11/H4C8/H2BC17/H2BC11/H4C13/H4C5/RUVBL1/H2AC20/H3C6/H2BC6/H3C3/H2BC9/H2BC3/H2BC7/H3-3B/H2AZ1	HNSC
REACTOME_DEGRADATION_OF_BETA_CATENIN_BY_THE_DESTRUCTION_COMPLEX	REACTOME_DEGRADATION_OF_BETA_CATENIN_BY_THE_DESTRUCTION_COMPLEX	85	0.598461	3.42628	1e-10	1.67803e-09	9.06644e-10	11453	tags=67%, list=20%, signal=54%	PSMB9/PSMB3/PSMB8/PSMB1/PSMD13/PSMB7/PSME2/PSMA1/SEM1/PSMB10/PSMA7/PSMD4/PSMC5/PSMA4/PSMA5/PSMB4/PSMB6/PSMC3/PSMB2/PSMB5/RPS27A/UBA52/PSME1/RBX1/PSMD2/AXIN1/PSMD9/PSMA3/PSMD14/PSMD11/PSMD12/HDAC1/PPP2R1A/PSMC4/PSMD8/PSME3/PSMD1/PPP2CA/PSMD3/CTBP2/PSMC2/PSMD5/PSMC6/PPP2R1B/FRAT2/PSMF1/PSMD10/PSMD7/SKP1/CTBP1/PSMD6/FRAT1/PSMA6/TLE1/MYC/GSK3B/PSME4	HNSC
MEBARKI_HCC_PROGENITOR_WNT_UP	MEBARKI_HCC_PROGENITOR_WNT_UP	197	-0.502853	-1.84925	5.40072e-08	5.78261e-07	3.12435e-07	7863	tags=28%, list=14%, signal=24%	FN1/LUM/MEX3B/CXCL3/DISC1/STK32B/TNFAIP6/CTHRC1/ADAM19/SPARC/LZTS1/CGB3/SLC26A2/ZNF608/OLFML3/PITX2/MMP2/CLSTN2/PAMR1/THBS2/FLG-AS1/COL5A2/TGFB2/CCN1/ADAM12/COL1A2/CARMN/VCAN/DACT1/COL1A1/DCN/CPEB1/ST6GAL2/CCDC80/NOG/COL3A1/MMP7/JAM2/FBN1/IGFBP5/BNC2/PDGFRL/LRRC15/TCHH/CSRP3/HMCN1/STXBP6/RSPO3/DPT/SLC38A3/PDLIM3/RBM24/TRIM55/MYL2/TYRP1	HNSC
GOBP_CELL_CELL_SIGNALING_BY_WNT	GOBP_CELL_CELL_SIGNALING_BY_WNT	451	-0.415354	-1.58234	6.76397e-08	1.06977e-06	6.16749e-07	7707	tags=19%, list=14%, signal=17%	CITED1/ILK/EGR1/WNT8A/LRP4/DISC1/DIXDC1/WNT2/CTHRC1/CMAHP/ANKRD6/WNT16/SOX17/CPZ/NR4A2/DKK2/CCN4/ISL1/SEMA5A/SULF1/ZEB2/TRABD2B/TNIK/SOX30/ROR1/ZBED3/FERMT2/CPE/GPC6/AXIN2/MIR1-1/WNT9B/DAB2/WNT8B/LRRK2/TMEM170B/AMER2/GPRC5B/SFRP1/FZD7/RBMS3/SFRP2/SHISA2/RECK/EDNRB/ADGRA2/FGF2/DACT1/COL1A1/FZD4/BICC1/PLPP3/GPC4/NOG/NDRG2/SOSTDC1/CXXC4/DAAM2/SHISA3/GPC3/PYGO1/ALPK2/TLE2/CTNND2/SFRP5/MIR145/MITF/FGF…	HNSC
MEBARKI_HCC_PROGENITOR_WNT_DN	MEBARKI_HCC_PROGENITOR_WNT_DN	92	-0.601852	-2.09521	2.62052e-07	2.39926e-06	1.29632e-06	8164	tags=41%, list=14%, signal=35%	GHR/SLC6A16/SLC26A9/CYP7B1/ZBED3-AS1/KCNK5/MUCL1/ABCD2/AGR2/OCLNP1/SPINK5/TMEM8B/ZBED3/ZFP2/GPC6/ITGA8/APOB/FZD4-DT/IQCN/DIO2/TRMT9B/PSG8/HCG9/ARHGAP20/ADARB2/C5orf46/JAKMIP2/PRKAR2B/SLIT2/LINC01554/KLHL30/GASK1A/BTNL9/ACACB/NR3C2/SPTB/KRT4/PLIN4	HNSC
GOBP_REGULATION_OF_WNT_SIGNALING_PATHWAY	GOBP_REGULATION_OF_WNT_SIGNALING_PATHWAY	334	-0.425735	-1.60931	1.9089e-06	2.13443e-05	1.23055e-05	7707	tags=20%, list=14%, signal=17%	CITED1/ILK/EGR1/LRP4/DISC1/DIXDC1/CTHRC1/CMAHP/ANKRD6/SOX17/DKK2/CCN4/ISL1/SEMA5A/SULF1/ZEB2/TRABD2B/SOX30/ZBED3/AXIN2/MIR1-1/DAB2/LRRK2/TMEM170B/AMER2/GPRC5B/SFRP1/FZD7/RBMS3/SFRP2/SHISA2/RECK/ADGRA2/FGF2/DACT1/COL1A1/FZD4/BICC1/PLPP3/NOG/SOSTDC1/CXXC4/DAAM2/SHISA3/GPC3/ALPK2/TLE2/CTNND2/SFRP5/MIR145/FGF9/RSPO1/SFRP4/TNN/LGR5/RSPO3/DCDC2/PRKN/KLF15/EGF/FRZB/RSPO2/SOX10/GPC5/WIF1/FGF10/FOLR1	HNSC
GOBP_REGULATION_OF_CANONICAL_WNT_SIGNALING_PATHWAY	GOBP_REGULATION_OF_CANONICAL_WNT_SIGNALING_PATHWAY	258	-0.437101	-1.63563	5.77222e-06	5.63198e-05	3.24699e-05	5151	tags=18%, list=9%, signal=16%	DKK2/ISL1/SEMA5A/ZEB2/ZBED3/AXIN2/MIR1-1/DAB2/LRRK2/TMEM170B/AMER2/GPRC5B/SFRP1/FZD7/RBMS3/SFRP2/RECK/ADGRA2/FGF2/DACT1/COL1A1/FZD4/BICC1/NOG/SOSTDC1/DAAM2/SHISA3/GPC3/TLE2/CTNND2/SFRP5/MIR145/FGF9/RSPO1/SFRP4/TNN/LGR5/RSPO3/PRKN/EGF/FRZB/RSPO2/SOX10/GPC5/FGF10/FOLR1	HNSC
GOBP_POSITIVE_REGULATION_OF_CANONICAL_WNT_SIGNALING_PATHWAY	GOBP_POSITIVE_REGULATION_OF_CANONICAL_WNT_SIGNALING_PATHWAY	108	-0.531315	-1.87378	6.40199e-06	6.11415e-05	3.52498e-05	5151	tags=23%, list=9%, signal=21%	DKK2/SEMA5A/ZEB2/ZBED3/LRRK2/GPRC5B/SFRP1/SFRP2/RECK/ADGRA2/FGF2/DACT1/COL1A1/DAAM2/GPC3/MIR145/FGF9/RSPO1/SFRP4/LGR5/RSPO3/EGF/RSPO2/GPC5/FGF10	HNSC
MEBARKI_HCC_PROGENITOR_WNT_DN_BLOCKED_BY_FZD8CRD	MEBARKI_HCC_PROGENITOR_WNT_DN_BLOCKED_BY_FZD8CRD	70	-0.57352	-1.9411	1.19396e-05	7.52549e-05	4.06603e-05	8164	tags=39%, list=14%, signal=33%	GHR/SLC6A16/SLC26A9/CYP7B1/KCNK5/MUCL1/ABCD2/OCLNP1/SPINK5/ADGRF5/TMEM8B/ZBED3/ZFP2/ITGA8/FZD4-DT/IQCN/TRMT9B/HCG9/ADARB2/C5orf46/JAKMIP2/SLIT2/LINC01554/GASK1A/BTNL9/ACACB/NR3C2	HNSC
MEBARKI_HCC_PROGENITOR_WNT_UP_CTNNB1_DEPENDENT	MEBARKI_HCC_PROGENITOR_WNT_UP_CTNNB1_DEPENDENT	87	-0.5566	-1.92664	1.64347e-05	0.000100493	5.42965e-05	7694	tags=38%, list=14%, signal=33%	IL1R1/CRISPLD2/PRICKLE2/SH3GL1P2/LUM/CXCL3/CTHRC1/SPARC/SLC26A2/PITX2/CLSTN2/PAMR1/FLG-AS1/COL5A2/CCN1/COL1A2/CARMN/DACT1/COL1A1/CPEB1/ST6GAL2/CCDC80/NOG/COL3A1/MMP7/IGFBP5/BNC2/CSRP3/HMCN1/DPT/SLC38A3/RBM24/TYRP1	HNSC
GOBP_CANONICAL_WNT_SIGNALING_PATHWAY	GOBP_CANONICAL_WNT_SIGNALING_PATHWAY	310	-0.421051	-1.58629	1.46608e-05	0.000125867	7.25658e-05	7676	tags=21%, list=14%, signal=18%	ILK/EGR1/WNT8A/LRP4/DISC1/DIXDC1/WNT2/CTHRC1/ANKRD6/WNT16/SOX17/NR4A2/DKK2/ISL1/SEMA5A/ZEB2/ZBED3/AXIN2/MIR1-1/WNT9B/DAB2/WNT8B/LRRK2/TMEM170B/AMER2/GPRC5B/SFRP1/FZD7/RBMS3/SFRP2/RECK/EDNRB/ADGRA2/FGF2/DACT1/COL1A1/FZD4/BICC1/PLPP3/NOG/SOSTDC1/DAAM2/SHISA3/GPC3/PYGO1/TLE2/CTNND2/SFRP5/MIR145/MITF/FGF9/RSPO1/SFRP4/TNN/LGR5/RSPO3/PRKN/EGF/FRZB/RSPO2/SOX10/GPC5/FGF10/FOLR1	HNSC
HP_DOWNTURNED_CORNERS_OF_MOUTH	HP_DOWNTURNED_CORNERS_OF_MOUTH	141	-0.482979	-1.74156	2.51184e-05	0.000200704	0.000115711	5435	tags=18%, list=10%, signal=16%	NPAP1/IGF2/PIK3R1/OCA2/EBF3/MASP1/AFF3/GCK/NEXMIF/CDH11/MAGEL2/MEG3/GPC4/DCHS1/ZBTB20/CHRNG/ABCC8/KCNJ11/FAT4/MEF2C/EEF1A2/STAC3/SIM1/DLK1/ATP1A2	HNSC
GOBP_NON_CANONICAL_WNT_SIGNALING_PATHWAY	GOBP_NON_CANONICAL_WNT_SIGNALING_PATHWAY	72	-0.553735	-1.86854	9.92249e-05	0.000662509	0.000381955	8636	tags=31%, list=15%, signal=26%	WNT11/PRICKLE1/MAGI2/CTHRC1/ANKRD6/ROR1/GPC6/WNT9B/DAB2/SFRP1/FZD7/SFRP2/DACT1/FZD4/GPC4/DAAM2/GPC3/SFRP5/SFRP4/RSPO3/FRZB/MYOC	HNSC
REACTOME_BETA_CATENIN_PHOSPHORYLATION_CASCADE	REACTOME_BETA_CATENIN_PHOSPHORYLATION_CASCADE	17	0.602684	2.26208	0.00036117	0.00155334	0.00083927	22519	tags=100%, list=40%, signal=60%	AXIN1/PPP2R1A/PPP2CA/PPP2R1B/FRAT2/FRAT1/GSK3B/PPP2R5E/PPP2R5B/PPP2CB/CSNK1A1/PPP2R5C/PPP2R5A/CTNNB1/PPP2R5D/AMER1/APC	HNSC
GOBP_POSITIVE_REGULATION_OF_WNT_SIGNALING_PATHWAY	GOBP_POSITIVE_REGULATION_OF_WNT_SIGNALING_PATHWAY	143	-0.449542	-1.62302	0.000272227	0.00155851	0.000898523	5151	tags=20%, list=9%, signal=18%	DKK2/CCN4/SEMA5A/SULF1/ZEB2/ZBED3/DAB2/LRRK2/GPRC5B/SFRP1/SFRP2/RECK/ADGRA2/FGF2/DACT1/COL1A1/DAAM2/GPC3/MIR145/FGF9/RSPO1/SFRP4/LGR5/RSPO3/EGF/RSPO2/GPC5/FGF10	HNSC
GOMF_WNT_PROTEIN_BINDING	GOMF_WNT_PROTEIN_BINDING	30	-0.666443	-1.97004	0.000428109	0.00227559	0.00131194	6533	tags=40%, list=12%, signal=35%	CTHRC1/TRABD2B/ROR1/SFRP1/FZD7/SFRP2/RECK/FZD4/SFRP5/SFRP4/FRZB/WIF1	HNSC
SANSOM_WNT_PATHWAY_REQUIRE_MYC	SANSOM_WNT_PATHWAY_REQUIRE_MYC	63	-0.497097	-1.65932	0.000807818	0.00313451	0.00169358	7707	tags=24%, list=14%, signal=21%	CITED1/ID2/PTCH1/SOX17/CCN4/AXIN2/SP5/FZD7/TNFRSF19/ARX/SIM2/LGR5/APOD/FRZB/WIF1	HNSC
GOBP_NEGATIVE_REGULATION_OF_WNT_SIGNALING_PATHWAY	GOBP_NEGATIVE_REGULATION_OF_WNT_SIGNALING_PATHWAY	173	-0.423227	-1.55031	0.000657487	0.00327005	0.00188528	8636	tags=23%, list=15%, signal=20%	WNT11/TLE6/PRICKLE1/CITED1/EGR1/LRP4/CTHRC1/ANKRD6/SOX17/DKK2/ISL1/TRABD2B/SOX30/AXIN2/MIR1-1/DAB2/TMEM170B/AMER2/SFRP1/RBMS3/SFRP2/SHISA2/DACT1/FZD4/BICC1/NOG/SOSTDC1/CXXC4/SHISA3/GPC3/ALPK2/TLE2/SFRP5/FGF9/SFRP4/TNN/PRKN/FRZB/SOX10/WIF1	HNSC
MEBARKI_HCC_PROGENITOR_WNT_UP_BLOCKED_BY_FZD8CRD	MEBARKI_HCC_PROGENITOR_WNT_UP_BLOCKED_BY_FZD8CRD	124	-0.448745	-1.60748	0.00123401	0.00448237	0.00242183	10223	tags=27%, list=18%, signal=22%	IL1R1/CRISPLD2/KIF26B/PRICKLE2/DPYSL3/FN1/LUM/MEX3B/DISC1/STK32B/LZTS1/SLC26A2/ZNF608/PITX2/PAMR1/THBS2/COL5A2/TGFB2/CARMN/VCAN/DCN/ST6GAL2/NOG/COL3A1/FBN1/IGFBP5/STXBP6/RSPO3/DPT/RBM24/TRIM55/MYL2/TYRP1	HNSC
MEBARKI_HCC_PROGENITOR_WNT_DN_CTNNB1_DEPENDENT	MEBARKI_HCC_PROGENITOR_WNT_DN_CTNNB1_DEPENDENT	31	-0.595497	-1.75499	0.00155589	0.00548041	0.00296108	6475	tags=35%, list=11%, signal=31%	ZBED3-AS1/MUCL1/AGR2/GPC6/DIO2/ARHGAP20/ADARB2/JAKMIP2/LINC01554/BTNL9/NR3C2	HNSC
MEBARKI_HCC_PROGENITOR_WNT_DN_CTNNB1_INDEPENDENT	MEBARKI_HCC_PROGENITOR_WNT_DN_CTNNB1_INDEPENDENT	17	-0.661283	-1.75755	0.00483185	0.0143525	0.0077547	5968	tags=47%, list=11%, signal=42%	ABCD2/ITGA8/APOB/TRMT9B/HCG9/PRKAR2B/KRT4/PLIN4	HNSC
PID_BETA_CATENIN_NUC_PATHWAY	PID_BETA_CATENIN_NUC_PATHWAY	80	-0.465006	-1.59485	0.00492931	0.0145744	0.00787455	8029	tags=26%, list=14%, signal=23%	KCNIP4/CACNA1G/ID2/ZCCHC12/TCF4/SALL4/SSPOP/PITX2/MMP2/TNIK/AXIN2/SP5/CCN1/MYOG/AR/VCAN/NEUROG1/MYF5/TLE2/MITF/FGF4	HNSC
GOMF_BETA_CATENIN_BINDING	GOMF_BETA_CATENIN_BINDING	87	-0.451868	-1.56482	0.00421555	0.01522	0.00877473	7023	tags=20%, list=12%, signal=17%	ESR1/RORA/TCF4/DACT2/SOX17/NR4A2/CDH5/SOX30/AXIN2/AMER2/AR/DACT1/PTPRT/CTNND2/PRKN/CTNNA2/CTNNA3	HNSC
GOBP_NEGATIVE_REGULATION_OF_CANONICAL_WNT_SIGNALING_PATHWAY	GOBP_NEGATIVE_REGULATION_OF_CANONICAL_WNT_SIGNALING_PATHWAY	140	-0.410867	-1.48093	0.00556777	0.0190198	0.0109654	8636	tags=24%, list=15%, signal=21%	CDH2/JADE1/WNT11/TLE6/PRICKLE1/EGR1/LRP4/CTHRC1/ANKRD6/SOX17/DKK2/ISL1/AXIN2/MIR1-1/DAB2/TMEM170B/AMER2/SFRP1/RBMS3/SFRP2/DACT1/FZD4/BICC1/NOG/SOSTDC1/SHISA3/GPC3/TLE2/SFRP5/SFRP4/TNN/PRKN/FRZB/SOX10	HNSC
WP_WNTBETACATENIN_SIGNALING_PATHWAY_IN_LEUKEMIA	WP_WNTBETACATENIN_SIGNALING_PATHWAY_IN_LEUKEMIA	26	-0.564952	-1.61267	0.00904957	0.0240726	0.0130065	6077	tags=27%, list=11%, signal=24%	SALL4/FLT3/AXIN2/RUNX1T1/PYGO1/WIF1/ZBTB16	HNSC
MEBARKI_HCC_PROGENITOR_WNT_UP_CTNNB1_DEPENDENT_BLOCKED_BY_FZD8CRD	MEBARKI_HCC_PROGENITOR_WNT_UP_CTNNB1_DEPENDENT_BLOCKED_BY_FZD8CRD	47	-0.509924	-1.62436	0.00936052	0.0246817	0.0133355	10223	tags=32%, list=18%, signal=26%	IL1R1/CRISPLD2/PRICKLE2/LUM/SLC26A2/PITX2/PAMR1/COL5A2/ST6GAL2/NOG/COL3A1/IGFBP5/DPT/RBM24/TYRP1	HNSC
GOBP_REGULATION_OF_WNT_SIGNALING_PATHWAY_PLANAR_CELL_POLARITY_PATHWAY	GOBP_REGULATION_OF_WNT_SIGNALING_PATHWAY_PLANAR_CELL_POLARITY_PATHWAY	16	-0.631362	-1.62856	0.0119652	0.0351129	0.0202436	6195	tags=44%, list=11%, signal=39%	ANKRD6/DAB2/SFRP1/SFRP2/DACT1/GPC3/RSPO3	HNSC
GOBP_REGULATION_OF_NON_CANONICAL_WNT_SIGNALING_PATHWAY	GOBP_REGULATION_OF_NON_CANONICAL_WNT_SIGNALING_PATHWAY	26	-0.585711	-1.67864	0.0126488	0.0366873	0.0211512	6195	tags=35%, list=11%, signal=31%	ANKRD6/DAB2/SFRP1/SFRP2/DACT1/DAAM2/GPC3/SFRP4/RSPO3	HNSC
MEBARKI_HCC_PROGENITOR_WNT_DN_CTNNB1_DEPENDENT_BLOCKED_BY_FZD8CRD	MEBARKI_HCC_PROGENITOR_WNT_DN_CTNNB1_DEPENDENT_BLOCKED_BY_FZD8CRD	21	-0.576591	-1.58199	0.0152504	0.0369737	0.019977	5969	tags=33%, list=11%, signal=30%	MUCL1/SPINK5/ADARB2/JAKMIP2/LINC01554/BTNL9/NR3C2	HNSC
WNT_SIGNALING	WNT_SIGNALING	89	-0.415692	-1.44428	0.0173714	0.0413328	0.0223322	7325	tags=20%, list=13%, signal=18%	WNT8A/DIXDC1/WNT2/WNT16/SOX17/CCN4/PITX2/RHOU/SFRP1/FZD7/FZD4/CXXC4/PYGO1/TLE2/FGF4/SFRP4/FRZB/WIF1	HNSC
MEBARKI_HCC_PROGENITOR_WNT_UP_CTNNB1_DEPENDENT	MEBARKI_HCC_PROGENITOR_WNT_UP_CTNNB1_DEPENDENT	87	0.485868	1.7053	0.00141263	0.0224003	0.0192543	10479	tags=40%, list=20%, signal=32%	IGFL1/CLDN2/MMP13/NOG/PITX2/MMP7/LINC01705/GBP1/CLSTN2/DPT/PRAG1/NANOS1/LUM/GOLGA8G/PRR5L/PKP3/TYRP1/SH3GL1P2/KLHL4/SERPINE1/COL1A1/FBLIM1/TPM4/PDLIM7/EPYC/CSF1R/LFNG/ARL4C/CCN1/PHLDB1/SRPX2/EPHB2/P4HA2/ODAPH/NR2F1-AS1	KICH
REACTOME_DEACTIVATION_OF_THE_BETA_CATENIN_TRANSACTIVATING_COMPLEX	REACTOME_DEACTIVATION_OF_THE_BETA_CATENIN_TRANSACTIVATING_COMPLEX	42	0.499578	2.68087	1.26e-06	1.62e-05	8.48e-06	28499	tags=100%, list=50%, signal=50%	UBB/SOX3/UBA52/TCF7/CBY1/RPS27A/AKT2/CTBP1/PYGO2/MEN1/BCL9L/TLE3/SOX4/UBC/YWHAZ/HDAC1/AKT1/TLE1/RBBP5/SOX9/LEF1/SOX2/ASH2L/CTNNBIP1/TCF7L2/CHD8/XPO1/BTRC/CTNNB1/TCF7L1/SOX7/XIAP/SOX13/TLE4/KMT2D/BCL9/SOX17/SRY/SOX6/APC/PYGO1/TLE2	KIRC
MEBARKI_HCC_PROGENITOR_WNT_UP_CTNNB1_INDEPENDENT	MEBARKI_HCC_PROGENITOR_WNT_UP_CTNNB1_INDEPENDENT	24	0.633231	2.58658	1.48e-05	0.000124729	6.54e-05	7641	tags=58%, list=13%, signal=51%	PLAUR/PPP2R2C/SCG5/COL5A1/MRC2/PDGFRL/ZNF474/OLFML3/FN1/LHB/ADAM19/MDFI/MANCR/MMP2	KIRC
REACTOME_WNT5A_DEPENDENT_INTERNALIZATION_OF_FZD2_FZD5_AND_ROR2	REACTOME_WNT5A_DEPENDENT_INTERNALIZATION_OF_FZD2_FZD5_AND_ROR2	13	0.739767	2.41693	5.98e-05	0.000384697	0.000201784	7516	tags=54%, list=13%, signal=47%	AP2S1/AP2M1/FZD2/CLTA/CLTB/AP2A1/FZD5	KIRC
REACTOME_FORMATION_OF_THE_BETA_CATENIN_TCF_TRANSACTIVATING_COMPLEX	REACTOME_FORMATION_OF_THE_BETA_CATENIN_TCF_TRANSACTIVATING_COMPLEX	90	-0.488711	-1.4832	0.000811369	0.00328979	0.00172558	6653	tags=19%, list=12%, signal=17%	H3C12/H4-16/H3C3/H3C2/H2AC4/H4C1/H3C7/H4C4/H2BC10/H4C2/H2BC3/H2BC14/H2AC14/H3C11/H4C13/H4C3/H4C6	KIRC
REACTOME_WNT5A_DEPENDENT_INTERNALIZATION_OF_FZD4	REACTOME_WNT5A_DEPENDENT_INTERNALIZATION_OF_FZD4	15	0.574702	2.03375	0.00131491	0.00483275	0.00253491	6764	tags=47%, list=12%, signal=41%	AP2S1/AP2M1/CLTA/CLTB/AP2A1/ARRB2/PRKCB	KIRC
REACTOME_BETA_CATENIN_PHOSPHORYLATION_CASCADE	REACTOME_BETA_CATENIN_PHOSPHORYLATION_CASCADE	17	0.532931	2.0021	0.00142413	0.005159	0.00270604	26589	tags=100%, list=47%, signal=53%	AXIN1/PPP2R1A/PPP2R5B/PPP2CA/FRAT1/FRAT2/PPP2CB/PPP2R5D/CSNK1A1/PPP2R1B/GSK3B/PPP2R5A/AMER1/CTNNB1/PPP2R5C/PPP2R5E/APC	KIRC
WP_REGULATION_OF_WNT_BCATENIN_SIGNALING_BY_SMALL_MOLECULE_COMPOUNDS	WP_REGULATION_OF_WNT_BCATENIN_SIGNALING_BY_SMALL_MOLECULE_COMPOUNDS	17	0.455626	1.71168	0.0123837	0.0306155	0.0160587	30987	tags=100%, list=54%, signal=46%	WNT1/AXIN1/FZD1/DVL2/FZD8/LRP1/DKK3/SFRP4/LEF1/CSNK1A1/GSK3B/CTNNB1/TCF4/TNKS/APC/FZD7/MBOAT1	KIRC
REACTOME_REPRESSION_OF_WNT_TARGET_GENES	REACTOME_REPRESSION_OF_WNT_TARGET_GENES	14	0.499332	1.67653	0.014149	0.0341589	0.0179173	28499	tags=100%, list=50%, signal=50%	TLE5/TCF7/CTBP1/TLE3/MYC/HDAC1/CTBP2/TLE1/LEF1/AXIN2/TCF7L2/TCF7L1/TLE4/TLE2	KIRC
GOCC_BETA_CATENIN_TCF_COMPLEX	GOCC_BETA_CATENIN_TCF_COMPLEX	13	0.57571	1.99816	0.00863911	0.0393016	0.0267304	24153	tags=100%, list=42%, signal=58%	TCF7/PYGO2/BCL9L/TLE3/TLE1/LEF1/LDB1/TCF7L2/CTNNB1/TCF7L1/TLE4/BCL9/TCF4	KIRC
REACTOME_NEGATIVE_REGULATION_OF_TCF_DEPENDENT_SIGNALING_BY_WNT_LIGAND_ANTAGONISTS	REACTOME_NEGATIVE_REGULATION_OF_TCF_DEPENDENT_SIGNALING_BY_WNT_LIGAND_ANTAGONISTS	15	-0.640263	-1.55077	0.017048	0.0398766	0.0209164	8542	tags=40%, list=15%, signal=34%	WNT3A/WIF1/WNT4/SFRP1/DKK4/SOST	KIRC
BIOCARTA_WNT_PATHWAY	BIOCARTA_WNT_PATHWAY	24	0.583737	2.61368	1.77825e-06	3.75849e-05	2.56463e-05	18760	tags=96%, list=33%, signal=64%	WIF1/FZD1/AXIN1/TLE1/MYC/WNT1/CSNK2A1/GSK3B/PPP2CA/CREBBP/PPARD/HNF1A/CTBP1/TAB1/NLK/MAP3K7/FRAT1/BTRC/SMAD4/HDAC1/CTNNB1/DVL1/APC	KIRP
GOMF_WNT_ACTIVATED_RECEPTOR_ACTIVITY	GOMF_WNT_ACTIVATED_RECEPTOR_ACTIVITY	16	0.620327	2.50072	2.37555e-05	0.000457506	0.00033255	21376	tags=100%, list=38%, signal=62%	FZD1/FZD2/FZD8/FZD10/ROR1/FZD5/RYK/TSPAN12/FZD4/FZD6/PKD1/FZD7/FZD9/FZD3/LRP6/LRP5	KIRP
GOCC_BETA_CATENIN_DESTRUCTION_COMPLEX	GOCC_BETA_CATENIN_DESTRUCTION_COMPLEX	11	0.666376	2.21508	0.000351948	0.003667	0.00266546	18782	tags=100%, list=33%, signal=67%	AXIN1/APC2/AXIN2/CACYBP/SIAH1/GSK3B/GSK3A/CSNK1A1/CTNNB1/APC/CTNNBIP1	KIRP
REACTOME_WNT5A_DEPENDENT_INTERNALIZATION_OF_FZD4	REACTOME_WNT5A_DEPENDENT_INTERNALIZATION_OF_FZD4	15	0.615873	2.28729	0.000556425	0.00400714	0.0027343	21626	tags=100%, list=38%, signal=62%	AP2M1/AP2S1/AP2B1/PRKCG/DVL2/CLTA/AP2A1/CLTB/CLTC/ARRB2/PRKCA/FZD4/AP2A2/PRKCB/WNT5A	KIRP
REACTOME_BETA_CATENIN_PHOSPHORYLATION_CASCADE	REACTOME_BETA_CATENIN_PHOSPHORYLATION_CASCADE	17	0.507146	2.04298	0.00386362	0.0189718	0.0129455	27744	tags=100%, list=49%, signal=51%	AXIN1/PPP2R1A/GSK3B/PPP2CA/FRAT2/PPP2CB/PPP2R5B/CSNK1A1/FRAT1/PPP2R5E/PPP2R5A/CTNNB1/PPP2R5C/APC/PPP2R1B/PPP2R5D/AMER1	KIRP
BIOCARTA_CTCF_PATHWAY	BIOCARTA_CTCF_PATHWAY	24	0.367581	1.64584	0.00454365	0.0215441	0.0147008	27541	tags=96%, list=49%, signal=49%	TP53/CDKN2A/CD79A/MYC/PPP2CA/TGFB1/MDM2/CTCF/RPS6KB1/TGFBR1/PIK3R1/SMAD1/SMAD5/PTEN/SMAD4/PIK3CG/CDKN1B/CD79B/MTOR/TGFB3/PIK3CA/TGFBR2/TGFBR3	KIRP
MEBARKI_HCC_PROGENITOR_WNT_UP_CTNNB1_INDEPENDENT	MEBARKI_HCC_PROGENITOR_WNT_UP_CTNNB1_INDEPENDENT	24	0.342277	1.53254	0.0111866	0.0444379	0.0303225	7792	tags=54%, list=14%, signal=47%	CGB3/PPP2R2C/COL5A1/TGFBI/SPOCK1/SCG5/FAP/ZNF474/LHB/LRRC15/SPOCD1/PLAUR/PDGFRL	KIRP
REACTOME_TCF_DEPENDENT_SIGNALING_IN_RESPONSE_TO_WNT	REACTOME_TCF_DEPENDENT_SIGNALING_IN_RESPONSE_TO_WNT	232	0.504283	2.72545	1e-10	6.82072e-10	1.83267e-10	10442	tags=47%, list=19%, signal=39%	DKK2/CAV1/FRAT1/H3C1/H2AC4/H2AC8/FZD8/H2AJ/H2AB1/DKK1/UBC/H3C13/H2AX/FZD1/SFRP2/H3C4/DVL1/FRAT2/AKT1/PSMB3/H2BC9/H2BU1/PSMB6/CSNK1G2/RSPO3/H2BC21/PPP2R5B/PSMD8/SFRP1/PSMA7/SOX17/H4C11/PSMB10/PSMC4/H2BC8/WIF1/H4C5/UBA52/PSMB8/PSMB9/H2BC12/PSMB4/PSMB5/H3C7/H2AC20/PSME2/KREMEN1/H3C2/PPP2R1A/PSMD2/AXIN1/PSMC3/PSMD3/H4C12/TLE1/MEN1/FZD5/H2BC13/PSME1/DVL3/PSMD4/PYGO2/H2BC5/PSMC5/H2AZ1/H2BC7/PSMF1/H2AC6…	LAML
REACTOME_DEGRADATION_OF_BETA_CATENIN_BY_THE_DESTRUCTION_COMPLEX	REACTOME_DEGRADATION_OF_BETA_CATENIN_BY_THE_DESTRUCTION_COMPLEX	85	0.581871	2.65809	1e-10	6.82072e-10	1.83267e-10	12306	tags=61%, list=22%, signal=48%	FRAT1/UBC/FRAT2/PSMB3/PSMB6/PPP2R5B/PSMD8/PSMA7/PSMB10/PSMC4/UBA52/PSMB8/TLE5/PSMB9/PSMB4/PSMB5/PSME2/PPP2R1A/PSMD2/AXIN1/PSMC3/PSMD3/TLE1/PSME1/PSMD4/PSMC5/PSMF1/CTBP1/PSMD13/PSMB2/PSME3/TCF7L1/TLE3/PSMB1/PSMD7/PSMB7/RBX1/PSMA5/HDAC1/LEF1/CTNNB1/SEM1/PPP2R5D/TLE4/PSMC2/CUL1/PSMD9/PSMA4/PSMD10/PSMC1/CTBP2/PSMD14	LAML
REACTOME_BETA_CATENIN_INDEPENDENT_WNT_SIGNALING	REACTOME_BETA_CATENIN_INDEPENDENT_WNT_SIGNALING	146	0.517186	2.55581	1e-10	6.82072e-10	1.83267e-10	7715	tags=44%, list=14%, signal=38%	GNGT2/GNB2/FZD8/PRKG1/ARRB2/AP2S1/WNT5B/CLTB/AP2A1/UBC/GNG8/PFN1/FZD1/DVL1/PLCB3/RAC2/AP2M1/PSMB3/PSMB6/PSMD8/PSMA7/PSMB10/PSMC4/PLCB2/PDE6G/PARD6A/SCRIB/GNG5/UBA52/PSMB8/PSMB9/PSMB4/PSMB5/GNG12/PSME2/AP2A2/PRICKLE1/RAC3/PSMD2/GNB1/RHOA/PSMC3/PSMD3/RAC1/FZD5/CLTA/PSME1/DVL3/PSMD4/CALM1/PSMC5/PSMF1/PSMD13/PSMB2/PSME3/WNT11/TCF7L1/GNG10/FZD2/DVL2/PSMB1/PSMD7/PRKCA/PSMB7	LAML
REACTOME_FORMATION_OF_THE_BETA_CATENIN_TCF_TRANSACTIVATING_COMPLEX	REACTOME_FORMATION_OF_THE_BETA_CATENIN_TCF_TRANSACTIVATING_COMPLEX	90	0.542998	2.52715	3.67036e-10	2.34173e-09	6.29204e-10	12015	tags=59%, list=21%, signal=46%	H3C1/H2AC4/H2AC8/H2AJ/H2AB1/H3C13/H2AX/H3C4/H2BC9/H2BU1/H2BC21/H4C11/H2BC8/H4C5/H2BC12/H3C7/H2AC20/H3C2/H4C12/TLE1/MEN1/H2BC13/PYGO2/H2BC5/H2AZ1/H2BC7/H2AC6/TCF7L1/TLE3/H3-4/H3C3/H3C6/H3-3B/SMARCA4/H2BC17/HDAC1/H2BC11/H3C11/H4C9/LEF1/CTNNB1/RUVBL1/H3C10/KAT5/H2BC10/TLE4/H4C1/BCL9L/H2AC14/TERT/H2BS1/H4C6/KMT2D	LAML
MEBARKI_HCC_PROGENITOR_WNT_UP	MEBARKI_HCC_PROGENITOR_WNT_UP	197	0.405897	2.16218	8.8777e-10	5.31421e-09	1.42788e-09	9304	tags=43%, list=16%, signal=36%	COL1A1/SPOCK1/MMP7/FN1/CRISPLD2/DLX5/SDC3/SLC1A3/CCR1/GBP1/COL3A1/EPHB2/SLC12A8/TYRP1/TMEM158/COL1A2/MYADM/VCAN/LFNG/PDLIM7/FLNA/ITGB4/OLFML3/PLAUR/RARG/TNFAIP6/CRACDL/CSF1R/TGFBI/MMP13/PCSK5/DCAF15/CYP1B1/EXT1/USF1/RSPO3/MYH9/ALDH3A1/FHL2/DCN/ITGA5/CDCP1/MRTFA/MILR1/LCP1/THBS2/NINJ2/FIBCD1/RGCC/PRAG1/ARHGDIB/CORO1C/CHPF2/TRIM55/POTEF/PSTPIP2/EYA2/FBLIM1/KIF26B/COL5A2/ENDOD1/ARID3A/LUM/GRAMD1A/GL…	LAML
KEGG_WNT_SIGNALING_PATHWAY	KEGG_WNT_SIGNALING_PATHWAY	151	0.443733	2.18235	9.47562e-10	5.63273e-09	1.51347e-09	10786	tags=42%, list=19%, signal=34%	DKK2/MMP7/FRAT1/FZD8/WNT5B/DKK1/JUN/FZD1/SFRP2/WNT10B/CCND3/FZD9/DVL1/PRKACA/FRAT2/PLCB3/DAAM2/RAC2/WNT9B/PPP2R5B/SFRP1/SOX17/CAMK2B/PLCB2/WNT6/PORCN/WIF1/FZD10/WNT7B/PPARD/TBL1X/PRICKLE1/RAC3/PPP2R1A/AXIN1/RHOA/RAC1/FZD5/DVL3/CHP1/TBL1Y/CAMK2D/CTBP1/WNT11/TCF7L1/FZD2/DVL2/FOSL1/PRKCA/CTNNBIP1/RBX1/CSNK2B/LEF1/CTNNB1/RUVBL1/NFATC1/TP53/PSEN1/CSNK1E/PPP3R1/PPP2R5D/PRKX/SMAD3/WNT7A	LAML
GOBP_REGULATION_OF_CANONICAL_WNT_SIGNALING_PATHWAY	GOBP_REGULATION_OF_CANONICAL_WNT_SIGNALING_PATHWAY	258	0.357845	1.8983	1.59314e-09	1.88816e-08	8.12257e-09	9912	tags=34%, list=18%, signal=28%	DKK2/CAV1/COL1A1/DLX5/FRAT1/GPC3/APOE/LRP4/TRPM4/ADGRA2/DKK1/TGFB1/ZNF703/PTPRO/TLE6/TMEM170B/FZD1/SFRP2/WNT10B/FZD9/PPP1CA/SLC9A3R1/RBMS3/DAAM2/STK11/IGFBP4/EMD/IGFBP2/CSNK1G2/RSPO3/SFRP1/CTDNEP1/SOX17/MAD2L2/BMP2/PIN1/TLE5/FRMD8/IGFBP6/FOLR1/RUVBL2/LRRK2/PTPRU/TBL1X/KREMEN1/PRICKLE1/TMEM88/SDHAF2/OTUD5/AXIN1/ATP6AP2/SNAI2/TLE1/DDIT3/SIAH2/JUP/PFDN5/GSK3A/NFKB1/NPHP4/DAPK3/LZTS2/WNT11/VCP/FAM53B…	LAML
WP_NCRNAS_INVOLVED_IN_WNT_SIGNALING_IN_HEPATOCELLULAR_CARCINOMA	WP_NCRNAS_INVOLVED_IN_WNT_SIGNALING_IN_HEPATOCELLULAR_CARCINOMA	88	0.488777	2.22432	1.01698e-07	4.32029e-07	1.16083e-07	7742	tags=40%, list=14%, signal=34%	DKK2/KLF4/FRAT1/FZD8/WNT5B/DKK1/JUN/FZD1/SFRP2/WNT10B/CCND3/FZD9/DVL1/FRAT2/SFRP1/PLAU/SOX17/WNT6/PORCN/WIF1/FZD10/WNT7B/KREMEN1/AXIN1/SERPINF1/DANCR/FZD5/DVL3/CTBP1/WNT11/TCF7L1/FZD2/DVL2/FOSL1/CTNNBIP1	LAML
MEBARKI_HCC_PROGENITOR_WNT_UP_BLOCKED_BY_FZD8CRD	MEBARKI_HCC_PROGENITOR_WNT_UP_BLOCKED_BY_FZD8CRD	124	0.423667	2.02108	2.1601e-07	8.72192e-07	2.34351e-07	9175	tags=48%, list=16%, signal=41%	FN1/CRISPLD2/SDC3/SLC1A3/CCR1/COL3A1/EPHB2/TYRP1/TMEM158/MYADM/VCAN/LFNG/PDLIM7/RARG/CRACDL/DCAF15/CYP1B1/EXT1/USF1/RSPO3/MYH9/ALDH3A1/FHL2/DCN/CDCP1/MRTFA/MILR1/LCP1/THBS2/NINJ2/FIBCD1/RGCC/PRAG1/ARHGDIB/CORO1C/CHPF2/TRIM55/POTEF/PSTPIP2/KIF26B/COL5A2/ARID3A/LUM/GRAMD1A/TNRC18/BMF/F3/ARHGEF3/GRK3/IL1R1/POTEKP/CLIC3/SERPINE1/DPYSL3/DPT/LEF1/SPOCD1/WFDC3/PRSS23/KLF7	LAML
WP_WNT_SIGNALING	WP_WNT_SIGNALING	115	0.442918	2.09923	4.57071e-07	1.73633e-06	4.66536e-07	7742	tags=37%, list=14%, signal=32%	DKK2/FRAT1/FZD8/WNT5B/DKK1/JUN/FZD1/SFRP2/WNT10B/CCND3/FZD9/DVL1/FRAT2/PLCB3/DAAM2/SFRP1/PLAU/SOX17/CAMK2B/PLCB2/WNT6/PORCN/WIF1/FZD10/WNT7B/KREMEN1/PRICKLE1/AXIN1/RHOA/RAC1/SERPINF1/FZD5/DVL3/CAMK2D/CTBP1/WNT11/TCF7L1/FZD2/DVL2/FOSL1/PRKCA/CTNNBIP1	LAML
WP_WNT_SIGNALING_PATHWAY_AND_PLURIPOTENCY	WP_WNT_SIGNALING_PATHWAY_AND_PLURIPOTENCY	104	0.439245	2.08365	9.20414e-07	3.31504e-06	8.90723e-07	7582	tags=33%, list=13%, signal=28%	MMP7/FRAT1/FZD8/PRKCD/WNT5B/LDLR/JUN/FZD1/WNT10B/CCND3/FZD9/DVL1/PTPA/WNT9B/PLAU/WNT6/FZD10/MIR1281/WNT7B/LRRK2/PPARD/PPP2R1A/AXIN1/RHOA/FZD5/DVL3/CTBP1/PPM1J/WNT11/TCF7L1/FZD2/DVL2/FOSL1/PRKCA	LAML
GOBP_POSITIVE_REGULATION_OF_WNT_SIGNALING_PATHWAY	GOBP_POSITIVE_REGULATION_OF_WNT_SIGNALING_PATHWAY	143	0.392949	1.95876	7.89361e-07	5.34769e-06	2.3005e-06	11759	tags=43%, list=21%, signal=34%	DKK2/CAV1/COL1A1/DLX5/FRAT1/GPC3/TRPM4/ADGRA2/WNT5B/DKK1/TGFB1/SULF2/SFRP2/WNT10B/FZD9/DAAM2/TNFAIP3/CSNK1G2/RSPO3/TLR2/SFRP1/CTDNEP1/ATP6V0C/BMP2/PIN1/LRRK2/TBL1X/ATP6AP2/JUP/MBD2/NFKB1/DAPK3/VCP/FAM53B/SRC/YAP1/SMARCA4/CSNK1D/ILK/WNK2/ABL1/LEF1/RUVBL1/SKI/DAB2/DIXDC1/CSNK1E/EDA/WLS/LRRK1/PRDM15/SMAD3/BIRC8/RSPO1/MIR145/RNF146/ARNTL/CCAR2/TERT/WNT5A/PBXIP1/GID8	LAML
GOBP_NEGATIVE_REGULATION_OF_CANONICAL_WNT_SIGNALING_PATHWAY	GOBP_NEGATIVE_REGULATION_OF_CANONICAL_WNT_SIGNALING_PATHWAY	140	0.38728	1.93022	8.68448e-07	5.82473e-06	2.50571e-06	9676	tags=38%, list=17%, signal=31%	DKK2/CAV1/GPC3/APOE/LRP4/DKK1/PTPRO/TLE6/TMEM170B/FZD1/SFRP2/SLC9A3R1/RBMS3/STK11/IGFBP4/EMD/IGFBP2/SFRP1/SOX17/MAD2L2/BMP2/TLE5/FRMD8/IGFBP6/RUVBL2/PTPRU/KREMEN1/PRICKLE1/TMEM88/SDHAF2/OTUD5/AXIN1/SNAI2/TLE1/DDIT3/SIAH2/PFDN5/GSK3A/NPHP4/LZTS2/WNT11/CCDC88C/TLE3/CTNNBIP1/RBX1/LMBR1L/HDAC1/AMFR/CTNNB1/UBAC2/LATS2/DAB2/MESP1	LAML
GOBP_NEGATIVE_REGULATION_OF_WNT_SIGNALING_PATHWAY	GOBP_NEGATIVE_REGULATION_OF_WNT_SIGNALING_PATHWAY	173	0.354047	1.78732	1.03689e-06	6.80938e-06	2.9293e-06	9676	tags=35%, list=17%, signal=29%	DKK2/CAV1/LRP1/GPC3/APOE/LRP4/DKK1/PTPRO/TLE6/TMEM170B/FZD1/SFRP2/SLC9A3R1/RBMS3/STK11/IGFBP4/EMD/IGFBP2/SFRP1/SOX17/MAD2L2/WIF1/BMP2/TLE5/FRMD8/IGFBP6/RUVBL2/APCDD1/PTPRU/KREMEN1/PRICKLE1/TMEM88/SDHAF2/OTUD5/AXIN1/SNAI2/TLE1/TSC2/DDIT3/SIAH2/PFDN5/GSK3A/NPHP4/LZTS2/WNT11/CCDC88C/TLE3/CTNNBIP1/HIC1/RBX1/LMBR1L/HDAC1/AMFR/CTNNB1/NFATC1/UBAC2/RNF213/LATS2/DAB2/MESP1	LAML
WP_LNCRNA_IN_CANONICAL_WNT_SIGNALING_AND_COLORECTAL_CANCER	WP_LNCRNA_IN_CANONICAL_WNT_SIGNALING_AND_COLORECTAL_CANCER	98	0.426642	2.02775	1.31855e-05	3.73735e-05	1.00419e-05	9143	tags=39%, list=16%, signal=33%	DKK2/FRAT1/FZD8/WNT5B/DKK1/JUN/FZD1/SFRP2/WNT10B/CCND3/FZD9/DVL1/FRAT2/SFRP1/PLAU/SOX17/WNT6/PORCN/WIF1/FZD10/WNT7B/TCF3/KREMEN1/AXIN1/SERPINF1/FZD5/DVL3/CTBP1/WNT11/TCF7L1/FZD2/DVL2/FOSL1/CTNNBIP1/CSNK2B/LEF1/CTNNB1/RUVBL1	LAML
GOBP_POSITIVE_REGULATION_OF_CANONICAL_WNT_SIGNALING_PATHWAY	GOBP_POSITIVE_REGULATION_OF_CANONICAL_WNT_SIGNALING_PATHWAY	108	0.409825	1.96256	7.21695e-06	3.81847e-05	1.64265e-05	11498	tags=41%, list=20%, signal=32%	DKK2/CAV1/COL1A1/DLX5/FRAT1/GPC3/TRPM4/ADGRA2/TGFB1/SFRP2/WNT10B/FZD9/DAAM2/CSNK1G2/RSPO3/SFRP1/CTDNEP1/PIN1/LRRK2/TBL1X/ATP6AP2/JUP/NFKB1/DAPK3/VCP/FAM53B/SRC/YAP1/CSNK1D/ILK/WNK2/RUVBL1/CSNK1E/EDA/WLS/LRRK1/PRDM15/SMAD3/BIRC8/RSPO1/MIR145/RNF146/ARNTL/CCAR2	LAML
WP_INFLUENCE_OF_LAMINOPATHIES_ON_WNT_SIGNALING	WP_INFLUENCE_OF_LAMINOPATHIES_ON_WNT_SIGNALING	37	0.580947	2.24374	1.77267e-05	4.90012e-05	1.31662e-05	9118	tags=41%, list=16%, signal=34%	LMNA/CEBPB/CEBPD/PPARG/CEBPA/WNT10B/EMD/TARBP2/AXIN1/TLE1/HES5/TCF7L1/ICMT/LEF1/CTNNB1	LAML
WNT_SIGNALING	WNT_SIGNALING	89	0.419186	1.92393	2.55106e-05	6.85622e-05	1.84221e-05	7742	tags=38%, list=14%, signal=33%	FRAT1/FZD8/WNT5B/ACTB/DKK1/JUN/FZD1/CCND3/DVL1/SLC9A3R1/GAPDH/SFRP1/SOX17/WNT6/PORCN/WIF1/TLE5/WNT7B/KREMEN1/PPP2R1A/AXIN1/TLE1/FZD5/B2M/GSK3A/FBXW4/CTBP1/WNT11/TCF7L1/FZD2/DVL2/FOSL1/RHOU/CTNNBIP1	LAML
REACTOME_WNT5A_DEPENDENT_INTERNALIZATION_OF_FZD4	REACTOME_WNT5A_DEPENDENT_INTERNALIZATION_OF_FZD4	15	0.754033	2.25556	7.42849e-05	0.000180722	4.85585e-05	7582	tags=60%, list=13%, signal=52%	ARRB2/AP2S1/CLTB/AP2A1/AP2M1/AP2A2/CLTA/DVL2/PRKCA	LAML
WP_WNTBETACATENIN_SIGNALING_PATHWAY_IN_LEUKEMIA	WP_WNTBETACATENIN_SIGNALING_PATHWAY_IN_LEUKEMIA	26	0.59944	2.11657	0.000151158	0.00034382	9.23816e-05	9118	tags=42%, list=16%, signal=35%	RUNX1T1/RARA/DKK1/AKT1/WIF1/PPARD/TCF3/JUP/PML/LEF1/CTNNB1	LAML
WP_WNT_SIGNALING_PATHWAY	WP_WNT_SIGNALING_PATHWAY	52	0.470045	1.95612	0.000255163	0.000554833	0.000149079	9919	tags=42%, list=18%, signal=35%	FRAT1/ARRB2/PI4K2A/PPARG/DVL1/AKT1/TCF3/GCKR/AXIN1/RHOA/RAC1/TSC2/DVL3/GSK3A/CTBP1/DVL2/PRKCA/CSNK1D/LEF1/CTNNB1/CSNK1E/MTOR	LAML
GOBP_REGULATION_OF_NON_CANONICAL_WNT_SIGNALING_PATHWAY	GOBP_REGULATION_OF_NON_CANONICAL_WNT_SIGNALING_PATHWAY	26	0.600891	2.12928	0.000197206	0.000695118	0.00029903	10746	tags=54%, list=19%, signal=44%	GPC3/WNT5B/DKK1/SFRP2/DAAM2/RSPO3/SFRP1/CSNK1D/ABL1/RNF213/DAB2/CSNK1E/TIAM1/SPEF1	LAML
SANSOM_WNT_PATHWAY_REQUIRE_MYC	SANSOM_WNT_PATHWAY_REQUIRE_MYC	63	0.435503	1.89067	0.000443399	0.000921982	0.000247729	7688	tags=37%, list=14%, signal=32%	SLC1A3/MMP14/EPHB2/PTGS2/TNFRSF12A/EPHB3/BAX/ID2/E2F1/IGFBP2/PCBD1/SOX17/SLC1A5/WIF1/BMP7/LDB1/ASCL2/MSX1/DVL3/RABEP2/EDN1/DVL2/PLAT	LAML
GOBP_NON_CANONICAL_WNT_SIGNALING_PATHWAY	GOBP_NON_CANONICAL_WNT_SIGNALING_PATHWAY	72	0.40149	1.76493	0.000293021	0.000971016	0.000417717	10786	tags=49%, list=19%, signal=39%	GPC3/FZD8/WNT5B/DKK1/FZD1/SFRP2/FZD9/DVL1/DAAM2/CELSR3/RSPO3/WNT9B/SFRP1/CELSR2/FZD10/ARHGEF19/PRICKLE1/RHOA/RAC1/FZD5/DVL3/GRHL3/WNT11/FZD2/DVL2/CCDC88C/CSNK1D/CDC42/ABL1/RNF213/DAB2/CSNK1E/TIAM1/SPEF1/WNT7A	LAML
MEBARKI_HCC_PROGENITOR_WNT_UP_CTNNB1_DEPENDENT	MEBARKI_HCC_PROGENITOR_WNT_UP_CTNNB1_DEPENDENT	87	0.38262	1.74993	0.000470442	0.000971138	0.000260937	9098	tags=39%, list=16%, signal=33%	COL1A1/MMP7/CRISPLD2/DLX5/SLC1A3/GBP1/COL3A1/EPHB2/SLC12A8/TYRP1/COL1A2/LFNG/PDLIM7/ITGB4/CSF1R/MMP13/PCSK5/LCP1/RGCC/PRAG1/EYA2/FBLIM1/COL5A2/ARID3A/LUM/SPARC/HMCN1/F3/CLSTN2/IL1R1/CLIC3/SERPINE1/DPT/LEF1	LAML
WILLERT_WNT_SIGNALING	WILLERT_WNT_SIGNALING	22	0.611446	2.02675	0.000522966	0.00106967	0.000287412	10440	tags=50%, list=19%, signal=41%	VCAN/ID2/EDNRB/SLC2A1/TLE1/MSX2/CITED2/GSTM3/GYPC/RPL27A/ING1	LAML
PID_WNT_CANONICAL_PATHWAY	PID_WNT_CANONICAL_PATHWAY	20	0.61352	1.99061	0.000653353	0.00130164	0.000349739	10336	tags=55%, list=18%, signal=45%	CAV1/PI4K2A/DVL1/AXIN1/FZD5/DVL3/GSK3A/DVL2/RANBP3/CTNNB1/KLHL12	LAML
REACTOME_SIGNALING_BY_WNT_IN_CANCER	REACTOME_SIGNALING_BY_WNT_IN_CANCER	34	0.500547	1.92492	0.00104602	0.00200161	0.000537817	7540	tags=32%, list=13%, signal=28%	DKK2/FZD8/DKK1/PPP2R5B/PORCN/KREMEN1/PPP2R1A/AXIN1/FZD5/CTBP1/KREMEN2	LAML
PID_WNT_SIGNALING_PATHWAY	PID_WNT_SIGNALING_PATHWAY	28	0.537981	1.92013	0.00108101	0.00205421	0.000551948	7540	tags=46%, list=13%, signal=40%	FZD8/DKK1/FZD1/FZD9/IGFBP4/WIF1/FZD10/WNT7B/KREMEN1/ATP6AP2/FZD5/FZD2/KREMEN2	LAML
REACTOME_DEACTIVATION_OF_THE_BETA_CATENIN_TRANSACTIVATING_COMPLEX	REACTOME_DEACTIVATION_OF_THE_BETA_CATENIN_TRANSACTIVATING_COMPLEX	42	0.466392	1.86678	0.00108181	0.00205481	0.000552109	9388	tags=40%, list=17%, signal=34%	UBC/AKT1/SOX17/UBA52/TLE1/MEN1/PYGO2/CTBP1/TCF7L1/TLE3/CTNNBIP1/HDAC1/AKT2/LEF1/CTNNB1/SRY/YWHAZ	LAML
MEBARKI_HCC_PROGENITOR_WNT_DN	MEBARKI_HCC_PROGENITOR_WNT_DN	92	0.349844	1.62631	0.00112255	0.00212511	0.000570998	7594	tags=29%, list=13%, signal=25%	LINC00482/MARCO/MRC1/LGALS2/RASSF4/TACC2/FRAT1/KLHL30/KRT4/S100P/DHRS9/SLC26A9/NUDT8/FGD4/SLIT2/BTNL9/GCH1/FA2H/FGD3/PRODH/LAIR1/RASGRP2/TMEM8B/FBXO27/SPTB/RPGRIP1/LINC01554	LAML
BIOCARTA_WNT_PATHWAY	BIOCARTA_WNT_PATHWAY	24	0.579454	1.98499	0.00143763	0.00266174	0.000715187	9118	tags=46%, list=16%, signal=38%	FRAT1/FZD1/DVL1/WIF1/TAB1/PPARD/AXIN1/TLE1/CTBP1/HDAC1/CTNNB1	LAML
PID_BETA_CATENIN_DEG_PATHWAY	PID_BETA_CATENIN_DEG_PATHWAY	18	0.612273	1.89722	0.00162341	0.00296826	0.000797546	11390	tags=61%, list=20%, signal=49%	DVL1/AXIN1/FZD5/DVL3/GSK3A/DVL2/SSPOP/CSNK1D/CTNNB1/CSNK1E/CUL1	LAML
GOBP_REGULATION_OF_WNT_SIGNALING_PATHWAY_PLANAR_CELL_POLARITY_PATHWAY	GOBP_REGULATION_OF_WNT_SIGNALING_PATHWAY_PLANAR_CELL_POLARITY_PATHWAY	16	0.620418	1.89118	0.00181027	0.00478905	0.00206018	3277	tags=31%, list=6%, signal=29%	GPC3/DKK1/SFRP2/RSPO3/SFRP1	LAML
PID_WNT_NONCANONICAL_PATHWAY	PID_WNT_NONCANONICAL_PATHWAY	32	0.47537	1.78122	0.00338472	0.00577734	0.00155232	7334	tags=34%, list=13%, signal=30%	ARRB2/PPARG/FLNA/DVL1/TAB1/RHOA/RAC1/FZD5/DVL3/FZD2/DVL2	LAML
REACTOME_BETA_CATENIN_PHOSPHORYLATION_CASCADE	REACTOME_BETA_CATENIN_PHOSPHORYLATION_CASCADE	17	0.615977	1.89134	0.00356967	0.00605277	0.00162633	14189	tags=65%, list=25%, signal=48%	FRAT1/FRAT2/PPP2R5B/PPP2R1A/AXIN1/CTNNB1/PPP2R5D/PPP2CA/CSNK1A1/PPP2R5A/PPP2CB	LAML
REACTOME_NEGATIVE_REGULATION_OF_TCF_DEPENDENT_SIGNALING_BY_WNT_LIGAND_ANTAGONISTS	REACTOME_NEGATIVE_REGULATION_OF_TCF_DEPENDENT_SIGNALING_BY_WNT_LIGAND_ANTAGONISTS	15	0.617471	1.84706	0.00569484	0.00919481	0.00247057	5073	tags=40%, list=9%, signal=36%	DKK2/DKK1/SFRP2/SFRP1/WIF1/KREMEN1	LAML
PID_BETA_CATENIN_NUC_PATHWAY	PID_BETA_CATENIN_NUC_PATHWAY	80	0.334655	1.52989	0.00699178	0.0110594	0.00297156	11716	tags=44%, list=21%, signal=35%	KLF4/VCAN/DKK1/CDKN2A/JUN/ADCY7/ID2/YWHAH/SFN/TLE5/RUVBL2/TBL1X/SNAI2/TLE1/DVL3/CTBP1/YWHAG/TCF7L1/INCENP/CTNNBIP1/SSPOP/SMARCA4/HDAC1/LEF1/CTNNB1/YWHAZ/SP5/YWHAE/TLE4/YWHAB/MDFIC/CUL1/NEUROG1/CCN1/TERT	LAML
WP_WNT_SIGNALING_IN_KIDNEY_DISEASE	WP_WNT_SIGNALING_IN_KIDNEY_DISEASE	36	0.452949	1.73986	0.00785841	0.0123051	0.00330628	7334	tags=42%, list=13%, signal=36%	FZD8/WNT5B/FZD1/WNT10B/FZD9/DVL1/WNT9B/WNT6/WNT7B/RHOA/FZD5/DVL3/WNT11/FZD2/DVL2	LAML
MEBARKI_HCC_PROGENITOR_WNT_DN_BLOCKED_BY_FZD8CRD	MEBARKI_HCC_PROGENITOR_WNT_DN_BLOCKED_BY_FZD8CRD	70	0.354072	1.5483	0.00827928	0.0129235	0.00347244	7594	tags=31%, list=13%, signal=27%	LINC00482/MRC1/RASSF4/TACC2/FRAT1/NUDT16/DHRS9/ADGRF5/SLC26A9/NUDT8/FGD4/SLIT2/BTNL9/GCH1/FGD3/PRODH/LAIR1/RASGRP2/TMEM8B/FBXO27/RPGRIP1/LINC01554	LAML
REACTOME_WNT5A_DEPENDENT_INTERNALIZATION_OF_FZD2_FZD5_AND_ROR2	REACTOME_WNT5A_DEPENDENT_INTERNALIZATION_OF_FZD2_FZD5_AND_ROR2	13	0.63949	1.8302	0.0105708	0.016221	0.00435844	7126	tags=62%, list=13%, signal=54%	AP2S1/CLTB/AP2A1/AP2M1/AP2A2/FZD5/CLTA/FZD2	LAML
GOBP_POSITIVE_REGULATION_OF_NON_CANONICAL_WNT_SIGNALING_PATHWAY	GOBP_POSITIVE_REGULATION_OF_NON_CANONICAL_WNT_SIGNALING_PATHWAY	15	0.622186	1.84603	0.0078912	0.0170519	0.00733547	9829	tags=60%, list=17%, signal=50%	GPC3/WNT5B/DKK1/RSPO3/SFRP1/CSNK1D/ABL1/DAB2/CSNK1E	LAML
GOMF_BETA_CATENIN_BINDING	GOMF_BETA_CATENIN_BINDING	87	0.323915	1.53326	0.0106308	0.0221637	0.00953448	9706	tags=39%, list=17%, signal=32%	KLF4/PTPRJ/SLC9A3R2/TRPC4/CDH5/DVL1/SLC9A3R1/SOX17/PIN1/RUVBL2/CARM1/PTPRU/TBL1X/NUMB/SMAD7/AXIN1/KDM6B/HDAC6/CTNNA2/DVL3/SHROOM2/SUFU/PXN/CALCOCO1/PTPRK/TCF7L1/CTNNA1/CTNNBIP1/SETD1A/LEF1/CTNNB1/FOXO4/PSEN1/VCL	LAML
GOMF_WNT_PROTEIN_BINDING	GOMF_WNT_PROTEIN_BINDING	30	0.414789	1.51403	0.0140107	0.0281275	0.0121	5757	tags=37%, list=10%, signal=33%	FZD8/PTPRO/FZD1/SFRP2/FZD9/SFRP1/PORCN/WIF1/FZD10/APCDD1/FZD5	LAML
MEBARKI_HCC_PROGENITOR_WNT_UP_CTNNB1_DEPENDENT_BLOCKED_BY_FZD8CRD	MEBARKI_HCC_PROGENITOR_WNT_UP_CTNNB1_DEPENDENT_BLOCKED_BY_FZD8CRD	47	0.358257	1.46308	0.0298274	0.0417535	0.0112188	9098	tags=43%, list=16%, signal=36%	CRISPLD2/SLC1A3/COL3A1/EPHB2/TYRP1/ZNF503/LFNG/PDLIM7/LCP1/RGCC/PRAG1/COL5A2/ARID3A/LUM/F3/IL1R1/CLIC3/SERPINE1/DPT/LEF1	LAML
WP_REGULATION_OF_WNT_BCATENIN_SIGNALING_BY_SMALL_MOLECULE_COMPOUNDS	WP_REGULATION_OF_WNT_BCATENIN_SIGNALING_BY_SMALL_MOLECULE_COMPOUNDS	17	0.509084	1.56313	0.0340598	0.0471259	0.0126623	9118	tags=47%, list=16%, signal=39%	LRP1/FZD8/FZD1/AXIN1/DVL2/MBOAT1/LEF1/CTNNB1	LAML
REACTOME_FORMATION_OF_THE_BETA_CATENIN_TCF_TRANSACTIVATING_COMPLEX	REACTOME_FORMATION_OF_THE_BETA_CATENIN_TCF_TRANSACTIVATING_COMPLEX	90	0.674977	2.71592	1e-10	9.13322e-10	4.00104e-10	10845	tags=53%, list=19%, signal=43%	H2BC9/H3C2/H2AC14/H3C7/H3C8/H3C11/H3C10/RUNX3/H2BC14/H3C3/H3C12/H2AC20/H2BC11/H2AX/TCF7/H2AC8/H2BC17/H2BC8/H3C6/H4C11/H2BC12/H4C9/H4C1/H4C14/H2BC3/H4C2/H4C3/TLE2/HDAC1/LEF1/H2AZ1/TCF7L1/H3C1/H2BC13/H2AJ/H4C6/RUVBL1/MYC/H3C14/H2BC10/H2BC5/MEN1/H2BC21/H4C4/H2AC4/SMARCA4/TERT/H3-3A	LGG
MEBARKI_HCC_PROGENITOR_WNT_UP	MEBARKI_HCC_PROGENITOR_WNT_UP	197	0.541422	2.42797	1e-10	9.13322e-10	4.00104e-10	4396	tags=32%, list=8%, signal=30%	IGF2BP3/PITX2/MMP7/SPOCD1/COL3A1/COL1A1/ADAM12/LRRC15/CTHRC1/MMP13/SERPINE1/GBP1/COL1A2/RDH10/FBLIM1/RASSF9/COL5A2/LUM/TNFAIP6/SRPX2/FN1/ZNF474/PTPN22/MOXD1/TGFB2/ALDH3A1/EPHB2/MRC2/MANCR/OLFML3/IGFL3/PLAUR/PI15/ITGA5/MMP2/TGFBI/TCF7/DLX5/ACTN1/ARHGDIB/ADAM19/TMEM158/PDLIM7/PRSS23/CDCP1/PSTPIP2/CCR1/IL1R1/FLNA/LCP1/IGFBP5/STK32B/FAP/MILR1/ARL4C/BMP1/MDFI/CSRP3/F3/CCN1/TPM4/SLC26A2/LHB	LGG
REACTOME_TCF_DEPENDENT_SIGNALING_IN_RESPONSE_TO_WNT	REACTOME_TCF_DEPENDENT_SIGNALING_IN_RESPONSE_TO_WNT	232	0.474128	2.16698	3.41798e-10	2.92001e-09	1.27918e-09	10845	tags=39%, list=19%, signal=32%	H2BC9/H3C2/SRY/H2AC14/H3C7/H3C8/DKK1/H3C11/H3C10/RUNX3/H2BC14/H3C3/H3C12/H2AC20/WNT3A/FZD2/H2BC11/H2AX/PSMB9/TCF7/H2AC8/CAV1/H2BC17/H2BC8/H3C6/H4C11/PSMB8/H2BC12/H4C9/WNT5A/H4C1/H4C14/H2BC3/H4C2/H4C3/PSMB10/TLE2/PSME2/HDAC1/FZD6/PSMB3/SOX3/SEM1/CSNK2B/LEF1/H2AZ1/UBA52/TCF7L1/FZD1/H3C1/FZD5/H2BC13/H2AJ/PSMA7/H4C6/RUVBL1/WNT4/SOX9/LRP5/FZD8/MYC/PSMC4/PSMB4/H3C14/H2BC10/PSME1/AKT2/PSMB11/PSMA1/PSMB6…	LGG
MEBARKI_HCC_PROGENITOR_WNT_UP_CTNNB1_DEPENDENT	MEBARKI_HCC_PROGENITOR_WNT_UP_CTNNB1_DEPENDENT	87	0.6149	2.44817	2.7957e-09	2.14427e-08	9.39352e-09	5716	tags=38%, list=10%, signal=34%	IGF2BP3/PITX2/MMP7/COL3A1/COL1A1/CTHRC1/MMP13/SERPINE1/GBP1/COL1A2/RDH10/FBLIM1/COL5A2/LUM/SRPX2/EPHB2/IGFL3/PI15/TCF7/DLX5/PDLIM7/IL1R1/LCP1/IGFBP5/ARL4C/CSRP3/F3/CCN1/TPM4/SLC26A2/LFNG/LEF1/CSF1R	LGG
GOBP_CELL_CELL_SIGNALING_BY_WNT	GOBP_CELL_CELL_SIGNALING_BY_WNT	450	0.365784	1.77431	2.39038e-08	2.2825e-07	1.11216e-07	11887	tags=33%, list=21%, signal=27%	NKX2-5/IGFBP2/ISL1/ASPM/COL1A1/CTHRC1/CELSR1/GATA3/DEPDC1B/ALPK2/SDC1/DRAXIN/DKK1/CER1/SFRP4/CITED1/PLEKHA4/BARX1/DKKL1/GSC/GPC3/WNT3A/SULF1/IGFBP4/ROR2/CCN4/APCDD1L/FZD2/TLR2/EGFR/LBX2/MDK/TGFB1I1/CELA1/ETV2/MAD2L2/TCF7/CAV1/CDH3/DLX5/ROR1/DDIT3/GLI1/FRZB/LRRK2/WNT6/SPEF1/WNT5A/ITGA3/TGFB1/HIC1/VANGL1/PTK7/MDFI/EDNRA/TLE2/FOXL1/FOLR1/NFATC1/PLCG2/DRD2/WNT2/WWTR1/SOX10/HHEX/CCNE1/TLE6/TRABD2B/TNF…	LGG
SANSOM_WNT_PATHWAY_REQUIRE_MYC	SANSOM_WNT_PATHWAY_REQUIRE_MYC	63	0.615187	2.33603	2.88744e-07	1.63279e-06	7.15283e-07	7942	tags=49%, list=14%, signal=42%	IGFBP2/PLAT/TNFRSF12A/FOXA1/CITED1/MMP14/EPHB2/ID3/SMC4/ROR2/E2F1/CCN4/SLC1A5/ASCL2/TCF7/TNFRSF19/BAX/CD44/FRZB/SP5/EPHB3/MSX1/FZD6/FZD7/TP53/LEF1/RABEP2/RUVBL1/ACTL6A/SOX9/MYC	LGG
GOBP_REGULATION_OF_WNT_SIGNALING_PATHWAY	GOBP_REGULATION_OF_WNT_SIGNALING_PATHWAY	333	0.376474	1.78496	4.18198e-07	3.16706e-06	1.54316e-06	11887	tags=35%, list=21%, signal=28%	NKX2-5/IGFBP2/ISL1/ASPM/COL1A1/CTHRC1/DEPDC1B/ALPK2/DRAXIN/DKK1/CER1/SFRP4/CITED1/PLEKHA4/BARX1/DKKL1/GSC/GPC3/WNT3A/SULF1/IGFBP4/ROR2/CCN4/APCDD1L/TLR2/EGFR/LBX2/MDK/MAD2L2/CAV1/CDH3/DLX5/DDIT3/GLI1/FRZB/LRRK2/SPEF1/WNT5A/ITGA3/TGFB1/HIC1/PTK7/MDFI/TLE2/FOXL1/FOLR1/NFATC1/WWTR1/SOX10/HHEX/TLE6/TRABD2B/TNFAIP3/HDAC1/FZD6/FRMD8/FZD7/LEF1/LATS2/DAPK3/RUVBL2/PPP1CA/TCF7L1/FZD1/SNAI2/SDHAF2/RUVBL1/WL…	LGG
MEBARKI_HCC_PROGENITOR_WNT_UP_BLOCKED_BY_FZD8CRD	MEBARKI_HCC_PROGENITOR_WNT_UP_BLOCKED_BY_FZD8CRD	124	0.49167	2.08495	1.3382e-06	6.73709e-06	2.95135e-06	6006	tags=30%, list=11%, signal=27%	IGF2BP3/PITX2/SPOCD1/COL3A1/SERPINE1/RDH10/COL5A2/LUM/SRPX2/FN1/MOXD1/TGFB2/ALDH3A1/EPHB2/PI15/ACTN1/ARHGDIB/TMEM158/PDLIM7/PRSS23/CDCP1/PSTPIP2/CCR1/IL1R1/LCP1/IGFBP5/STK32B/MILR1/MDFI/F3/TPM4/SLC26A2/LFNG/LEF1/DCAF15/BMF/CHPF2	LGG
REACTOME_SIGNALING_BY_WNT	REACTOME_SIGNALING_BY_WNT	329	0.371142	1.74315	2.2499e-06	1.08171e-05	4.73869e-06	10845	tags=36%, list=19%, signal=30%	H2BC9/H3C2/SRY/H2AC14/H3C7/H3C8/DKK1/GNG5/H3C11/H3C10/RUNX3/H2BC14/H3C3/H3C12/H2AC20/WNT3A/RAC2/PDE6A/ROR2/FZD2/H2BC11/PDE6G/H2AX/PSMB9/GNG12/TCF7/H2AC8/CAV1/H2BC17/PFN1/H2BC8/H3C6/H4C11/PSMB8/GNGT2/H2BC12/ROR1/H4C9/WNT6/WNT5A/H4C1/H4C14/H2BC3/H4C2/MOV10/H4C3/PSMB10/TLE2/PSME2/PLCB2/NFATC1/WNT2/HDAC1/FZD6/PSMB3/FZD7/SOX3/SEM1/CSNK2B/GNB2/LEF1/H2AZ1/UBA52/GNAT2/GNG10/TCF7L1/RAC3/FZD1/H3C1/FZD5/H2B…	LGG
MEBARKI_HCC_PROGENITOR_WNT_UP_CTNNB1_DEPENDENT_BLOCKED_BY_FZD8CRD	MEBARKI_HCC_PROGENITOR_WNT_UP_CTNNB1_DEPENDENT_BLOCKED_BY_FZD8CRD	47	0.6335	2.2511	1.09682e-05	4.59417e-05	2.01259e-05	5464	tags=40%, list=10%, signal=37%	IGF2BP3/PITX2/COL3A1/SERPINE1/RDH10/COL5A2/LUM/SRPX2/EPHB2/PI15/PDLIM7/IL1R1/LCP1/IGFBP5/F3/TPM4/SLC26A2/LFNG/LEF1	LGG
WP_LNCRNA_IN_CANONICAL_WNT_SIGNALING_AND_COLORECTAL_CANCER	WP_LNCRNA_IN_CANONICAL_WNT_SIGNALING_AND_COLORECTAL_CANCER	98	0.506767	2.08322	1.12716e-05	4.692e-05	2.05545e-05	7942	tags=37%, list=14%, signal=32%	H19/PLAU/DKK1/CER1/SFRP4/FOSL1/WNT3A/EZH2/ROR2/TFAP2A/CDK6/FZD2/TCF7/ROR1/WNT6/WNT5A/MIR34AHG/WNT2/ATF3/FZD6/FZD7/CSNK2B/LEF1/CCND2/TCF3/JUN/TCF7L1/FZD1/FZD5/RUVBL1/CCND1/WNT4/FZD10/LRP5/FZD8/MYC	LGG
GOBP_NEGATIVE_REGULATION_OF_WNT_SIGNALING_PATHWAY	GOBP_NEGATIVE_REGULATION_OF_WNT_SIGNALING_PATHWAY	173	0.425396	1.86847	8.60718e-06	4.98499e-05	2.42895e-05	11865	tags=40%, list=21%, signal=32%	NKX2-5/IGFBP2/ISL1/CTHRC1/ALPK2/DRAXIN/DKK1/CER1/SFRP4/CITED1/BARX1/DKKL1/GSC/GPC3/IGFBP4/ROR2/APCDD1L/MDK/MAD2L2/CAV1/DDIT3/GLI1/FRZB/WNT5A/HIC1/MDFI/TLE2/NFATC1/WWTR1/SOX10/TLE6/TRABD2B/HDAC1/FZD6/FRMD8/LATS2/RUVBL2/FZD1/SNAI2/SDHAF2/DAB2/TSKU/SOX9/TMEM131L/NXN/TAX1BP3/SHISA3/LIMD1/BICC1/RACK1/APOE/CCDC88C/STK11/CBY1/EGR1/CTNND1/WNT11/IGFBP1/PFDN5/AXIN1/SOX2/MESP1/GLI3/FUZ/CDH2/TLE3/STK3/NOTCH1…	LGG
GOBP_CANONICAL_WNT_SIGNALING_PATHWAY	GOBP_CANONICAL_WNT_SIGNALING_PATHWAY	309	0.354706	1.6788	3.23599e-05	0.000162406	7.91328e-05	11887	tags=33%, list=21%, signal=26%	NKX2-5/IGFBP2/ISL1/ASPM/COL1A1/CTHRC1/GATA3/SDC1/DRAXIN/DKK1/SFRP4/PLEKHA4/DKKL1/GPC3/WNT3A/IGFBP4/ROR2/FZD2/EGFR/MDK/MAD2L2/TCF7/CAV1/CDH3/DLX5/DDIT3/GLI1/FRZB/LRRK2/WNT6/WNT5A/TGFB1/PTK7/EDNRA/TLE2/FOLR1/WNT2/WWTR1/SOX10/HHEX/TLE6/HDAC1/FZD6/FRMD8/FZD7/LEF1/LATS2/DAPK3/RUVBL2/PPP1CA/TCF7L1/FZD1/FZD5/SNAI2/SDHAF2/RUVBL1/WNT4/WLS/DAB2/BAMBI/SOX9/FZD10/TMEM131L/LRP5/FZD8/SHISA3/LIMD1/BICC1/APOE/CT…	LGG
GOBP_NEGATIVE_REGULATION_OF_CANONICAL_WNT_SIGNALING_PATHWAY	GOBP_NEGATIVE_REGULATION_OF_CANONICAL_WNT_SIGNALING_PATHWAY	140	0.432297	1.87153	6.16499e-05	0.000286855	0.000139771	11865	tags=39%, list=21%, signal=31%	NKX2-5/IGFBP2/ISL1/CTHRC1/DRAXIN/DKK1/SFRP4/DKKL1/GPC3/IGFBP4/ROR2/MDK/MAD2L2/CAV1/DDIT3/GLI1/FRZB/WNT5A/TLE2/WWTR1/SOX10/TLE6/HDAC1/FZD6/FRMD8/LATS2/RUVBL2/FZD1/SNAI2/SDHAF2/DAB2/SOX9/TMEM131L/SHISA3/LIMD1/BICC1/APOE/CCDC88C/STK11/CBY1/EGR1/CTNND1/WNT11/IGFBP1/PFDN5/AXIN1/SOX2/MESP1/GLI3/FUZ/CDH2/TLE3/STK3/NOTCH1/TNN	LGG
GOBP_REGULATION_OF_CANONICAL_WNT_SIGNALING_PATHWAY	GOBP_REGULATION_OF_CANONICAL_WNT_SIGNALING_PATHWAY	257	0.348389	1.61325	0.000130115	0.000551659	0.000268797	11887	tags=33%, list=21%, signal=26%	NKX2-5/IGFBP2/ISL1/ASPM/COL1A1/CTHRC1/DRAXIN/DKK1/SFRP4/PLEKHA4/DKKL1/GPC3/WNT3A/IGFBP4/ROR2/EGFR/MDK/MAD2L2/CAV1/CDH3/DLX5/DDIT3/GLI1/FRZB/LRRK2/WNT5A/TGFB1/PTK7/TLE2/FOLR1/WWTR1/SOX10/HHEX/TLE6/HDAC1/FZD6/FRMD8/FZD7/LATS2/DAPK3/RUVBL2/PPP1CA/FZD1/SNAI2/SDHAF2/RUVBL1/WLS/DAB2/BAMBI/SOX9/TMEM131L/SHISA3/LIMD1/BICC1/APOE/CTDNEP1/CCDC88C/STK11/CBY1/MKS1/EGR1/CSNK1G2/CTNND1/FZD9/WNT11/IGFBP1/PFDN5/A…	LGG
GOBP_NON_CANONICAL_WNT_SIGNALING_PATHWAY	GOBP_NON_CANONICAL_WNT_SIGNALING_PATHWAY	72	0.503357	1.91278	0.000160659	0.000667497	0.00032524	10134	tags=42%, list=18%, signal=34%	CTHRC1/CELSR1/DKK1/SFRP4/PLEKHA4/GPC3/ROR2/FZD2/LBX2/ROR1/FRZB/SPEF1/WNT5A/VANGL1/PTK7/FZD6/FZD7/ARHGEF19/GRHL3/FZD1/FZD5/WNT4/DAB2/FZD10/FZD8/CCDC88C/CDC42/MKS1/FZD9/WNT11	LGG
REACTOME_DEGRADATION_OF_BETA_CATENIN_BY_THE_DESTRUCTION_COMPLEX	REACTOME_DEGRADATION_OF_BETA_CATENIN_BY_THE_DESTRUCTION_COMPLEX	85	0.465778	1.84751	0.000366764	0.00112335	0.000492114	17541	tags=61%, list=31%, signal=42%	PSMB9/TCF7/PSMB8/PSMB10/TLE2/PSME2/HDAC1/PSMB3/SEM1/LEF1/UBA52/TCF7L1/PSMA7/MYC/PSMC4/PSMB4/PSME1/PSMB11/PSMA1/PSMB6/PSMB2/PSMD8/PSMA5/PSMA4/AXIN1/PSMB7/PSMB1/RPS27A/TLE3/PSMC2/PSMD13/PSME4/PSMD4/PSMC3/PSMA3/PSMA6/PSMD2/PSMD3/PSMD9/RBX1/PSMC5/CTBP1/PSMD11/FRAT1/PSMF1/PSMD5/UBC/FRAT2/CTNNB1/PSMD6/CUL1/PPP2R1A	LGG
GOMF_WNT_ACTIVATED_RECEPTOR_ACTIVITY	GOMF_WNT_ACTIVATED_RECEPTOR_ACTIVITY	16	0.737607	2.00756	0.000940454	0.00316589	0.00154259	10118	tags=69%, list=18%, signal=56%	FZD2/ROR1/FZD6/FZD7/FZD1/FZD5/FZD10/LRP5/FZD8/TSPAN12/FZD9	LGG
MEBARKI_HCC_PROGENITOR_WNT_DN	MEBARKI_HCC_PROGENITOR_WNT_DN	92	-0.458779	-1.70225	0.00120295	0.00323642	0.00141779	9247	tags=34%, list=16%, signal=28%	FGD4/RALGPS1/ACACB/MIR3936HG/BTNL9/ANKRD30A/STOX1/SLIT2/ARHGAP20/DHDH/ABCD2/PLIN4/ID2-AS1/CYP7B1/FBXO27/TRMT9B/DIO2/FA2H/NR3C2/SLC26A9/PRODH/RAB26/PRKAR2B/PAIP2B/MBP/EPHA10/ADARB2/KRT4/LY6D/SPTB/MUCL1	LGG
WP_NCRNAS_INVOLVED_IN_WNT_SIGNALING_IN_HEPATOCELLULAR_CARCINOMA	WP_NCRNAS_INVOLVED_IN_WNT_SIGNALING_IN_HEPATOCELLULAR_CARCINOMA	88	0.438153	1.75759	0.0013152	0.00350111	0.00153375	7942	tags=33%, list=14%, signal=28%	PLAU/DKK1/CER1/SFRP4/FOSL1/WNT3A/EZH2/ROR2/FZD2/TCF7/ROR1/WNT6/WNT5A/WNT2/FZD6/FZD7/CSNK2B/LEF1/CCND2/JUN/TCF7L1/FZD1/FZD5/CCND1/WNT4/FZD10/LRP5/FZD8/MYC	LGG
WNT_SIGNALING	WNT_SIGNALING	89	0.428097	1.71541	0.0014808	0.0039045	0.00171047	7942	tags=33%, list=14%, signal=28%	PITX2/DKK1/SFRP4/FOSL1/WNT3A/CCN4/FZD2/TCF7/FRZB/WNT6/B2M/WNT5A/TLE2/WNT2/FZD6/FZD7/RPL13A/LEF1/CCND2/JUN/TCF7L1/FZD1/FZD5/CCND1/WNT4/ACTB/LRP5/FZD8/MYC	LGG
MEBARKI_HCC_PROGENITOR_WNT_UP_CTNNB1_INDEPENDENT	MEBARKI_HCC_PROGENITOR_WNT_UP_CTNNB1_INDEPENDENT	24	0.65134	1.95946	0.0022709	0.00571897	0.00250534	4396	tags=62%, list=8%, signal=58%	SPOCD1/LRRC15/COL5A1/FN1/ZNF474/MRC2/MANCR/OLFML3/PLAUR/MMP2/TGFBI/ADAM19/FAP/MDFI/LHB	LGG
GOBP_POSITIVE_REGULATION_OF_WNT_SIGNALING_PATHWAY	GOBP_POSITIVE_REGULATION_OF_WNT_SIGNALING_PATHWAY	142	0.367015	1.58567	0.00247612	0.00733882	0.00357586	4774	tags=16%, list=8%, signal=15%	ASPM/COL1A1/DEPDC1B/DKK1/SFRP4/PLEKHA4/GPC3/WNT3A/SULF1/ROR2/CCN4/TLR2/EGFR/LBX2/CAV1/CDH3/DLX5/LRRK2/WNT5A/TGFB1/PTK7/HHEX/TNFAIP3	LGG
PID_BETA_CATENIN_NUC_PATHWAY	PID_BETA_CATENIN_NUC_PATHWAY	80	0.43369	1.70946	0.00426957	0.0100419	0.00439911	6944	tags=28%, list=12%, signal=24%	MMP9/PITX2/DKK1/CDKN2A/MMP2/SFN/TCF7/IGF2BP1/CDH1/NEUROG1/SP5/CCN1/TLE2/HDAC1/LEF1/CCND2/RUVBL2/AR/JUN/TCF7L1/SNAI2/CCND1	LGG
WP_INFLUENCE_OF_LAMINOPATHIES_ON_WNT_SIGNALING	WP_INFLUENCE_OF_LAMINOPATHIES_ON_WNT_SIGNALING	37	0.540198	1.83004	0.00460708	0.0107492	0.00470896	6944	tags=41%, list=12%, signal=36%	HMGA2/SPP1/CDK6/CEBPD/TCF7/HES5/CEBPA/RUNX2/LMNA/TARBP2/LEF1/HES1/TCF7L1/CEBPB/CCND1	LGG
BIOCARTA_CTCF_PATHWAY	BIOCARTA_CTCF_PATHWAY	24	0.619249	1.86292	0.00543359	0.0123916	0.00542846	7942	tags=42%, list=14%, signal=36%	TGFB2/CDKN2A/PIK3CG/CD79B/TGFB1/TGFBR1/CD79A/TP53/TGFBR2/MYC	LGG
REACTOME_DEACTIVATION_OF_THE_BETA_CATENIN_TRANSACTIVATING_COMPLEX	REACTOME_DEACTIVATION_OF_THE_BETA_CATENIN_TRANSACTIVATING_COMPLEX	42	0.510701	1.77483	0.00654382	0.0146052	0.0063982	11555	tags=40%, list=20%, signal=32%	SRY/TCF7/TLE2/HDAC1/SOX3/LEF1/UBA52/TCF7L1/SOX9/AKT2/CBY1/MEN1/SOX4/SOX2/AKT1/RPS27A/TLE3	LGG
PID_WNT_SIGNALING_PATHWAY	PID_WNT_SIGNALING_PATHWAY	28	0.550649	1.72939	0.00883691	0.0188519	0.00825853	7937	tags=54%, list=14%, signal=46%	CTHRC1/DKK1/WNT3A/IGFBP4/ROR2/FZD2/WNT5A/WNT2/FZD6/FZD7/FZD1/FZD5/FZD10/LRP5/FZD8	LGG
GOMF_WNT_PROTEIN_BINDING	GOMF_WNT_PROTEIN_BINDING	30	0.548361	1.75111	0.0080845	0.0202131	0.00984889	7937	tags=53%, list=14%, signal=46%	CTHRC1/SFRP4/ROR2/APCDD1L/FZD2/ROR1/FRZB/TRABD2B/FZD6/FZD7/FZD1/FZD5/WLS/FZD10/LRP5/FZD8	LGG
REACTOME_WNT5A_DEPENDENT_INTERNALIZATION_OF_FZD2_FZD5_AND_ROR2	REACTOME_WNT5A_DEPENDENT_INTERNALIZATION_OF_FZD2_FZD5_AND_ROR2	13	0.688411	1.78267	0.0138506	0.0279376	0.0122388	8643	tags=46%, list=15%, signal=39%	ROR2/FZD2/ROR1/WNT5A/FZD5/AP2S1	LGG
GOBP_REGULATION_OF_NON_CANONICAL_WNT_SIGNALING_PATHWAY	GOBP_REGULATION_OF_NON_CANONICAL_WNT_SIGNALING_PATHWAY	26	0.525077	1.62784	0.0169005	0.037371	0.0182091	3441	tags=27%, list=6%, signal=25%	DKK1/SFRP4/PLEKHA4/GPC3/LBX2/SPEF1/WNT5A	LGG
GOBP_POSITIVE_REGULATION_OF_NON_CANONICAL_WNT_SIGNALING_PATHWAY	GOBP_POSITIVE_REGULATION_OF_NON_CANONICAL_WNT_SIGNALING_PATHWAY	15	0.630813	1.7125	0.0179827	0.0393834	0.0191897	3441	tags=33%, list=6%, signal=31%	DKK1/PLEKHA4/GPC3/LBX2/WNT5A	LGG
MEBARKI_HCC_PROGENITOR_WNT_DN_BLOCKED_BY_FZD8CRD	MEBARKI_HCC_PROGENITOR_WNT_DN_BLOCKED_BY_FZD8CRD	70	-0.425518	-1.4941	0.020565	0.0394768	0.0172938	9247	tags=31%, list=16%, signal=26%	FGD4/RALGPS1/ACACB/MIR3936HG/BTNL9/STOX1/SLIT2/DHDH/ABCD2/ID2-AS1/CYP7B1/FBXO27/TRMT9B/NR3C2/SLC26A9/PRODH/RAB26/PAIP2B/MBP/EPHA10/ADARB2/MUCL1	LGG
REACTOME_SIGNALING_BY_WNT	REACTOME_SIGNALING_BY_WNT	329	0.419425	2.14845	3.07734e-10	5.71315e-09	3.60657e-09	13728	tags=42%, list=25%, signal=32%	PSMA8/DKK1/WNT7B/GNGT1/KREMEN2/RSPO4/WNT6/PRKCG/WNT3A/H2AC14/SOX2/VANGL2/H3C14/ITPR3/GNG8/GNG13/PRKG2/FZD2/H2AC4/PSMB9/AXIN2/HECW1/DKK4/H2AX/H2BC10/SRY/PDE6A/FZD7/H2BC3/H2AZ1/H3C11/H4C4/FZD1/LEF1/H4C5/WNT10B/H2BC9/WNT7A/LGR6/GNB3/WNT9A/H2AJ/H2BC8/H3C7/H4C8/H3C3/AXIN1/WNT4/H2AC20/UBA52/H4C1/H2BC11/SOX9/SOX4/TERT/PSMB3/H2BC17/PSMD4/RUVBL1/H3-4/AP2S1/SOST/KREMEN1/WNT10A/PSMB8/PIP5K1B/RAC3/PLCB1/PSMA…	LIHC
REACTOME_TCF_DEPENDENT_SIGNALING_IN_RESPONSE_TO_WNT	REACTOME_TCF_DEPENDENT_SIGNALING_IN_RESPONSE_TO_WNT	232	0.441958	2.17023	5.08784e-09	8.21006e-08	5.18281e-08	13728	tags=45%, list=25%, signal=34%	PSMA8/DKK1/KREMEN2/RSPO4/WNT3A/H2AC14/SOX2/H3C14/FZD2/H2AC4/PSMB9/AXIN2/HECW1/DKK4/H2AX/H2BC10/SRY/H2BC3/H2AZ1/H3C11/H4C4/FZD1/LEF1/H4C5/H2BC9/LGR6/WNT9A/H2AJ/H2BC8/H3C7/H4C8/H3C3/AXIN1/WNT4/H2AC20/UBA52/H4C1/H2BC11/SOX9/SOX4/TERT/PSMB3/H2BC17/PSMD4/RUVBL1/H3-4/SOST/KREMEN1/PSMB8/PIP5K1B/PSMA7/WNT1/H3C10/FRAT2/PSMB10/PSMB11/H2BC6/SMARCA4/PSMB4/FZD6/PSMC5/CSNK2B/PSME2/H2BU1/RPS27A/H4C11/PSMB1/PSMC…	LIHC
MEBARKI_HCC_PROGENITOR_WNT_UP	MEBARKI_HCC_PROGENITOR_WNT_UP	197	0.450935	2.15898	5.48029e-08	7.38376e-07	4.66119e-07	11495	tags=37%, list=21%, signal=29%	TEX15/FIBCD1/MMP13/POTEKP/PITX2/TYRP1/TNFAIP6/CLIC3/PKP3/POTEF/MMP7/FRMD5/ITGB4/ENO2/LYPD1/PPP2R2C/CDCP1/SPOCK1/LHB/IGF2BP3/MANCR/CSPG5/SPOCD1/PDGFRL/GCNT1/TGFB2/CTHRC1/LEF1/MAGED4B/IGFL1/RASSF9/PDLIM7/NINJ2/GLIPR1/EPHB2/KIF26B/MDFI/POTEM/ODAPH/TCOF1/LINC01705/P4HA2/CXCL3/WFDC3/HAPLN1/CARD11/CENPVL3/GNG4/SEMA3C/JAG2/PLAUR/GRAMD1A/SLC1A3/FLNA/DCAF15/CPEB1/ARL4C/EPYC/SRPX2/RNF43/TNRC18P2/TPM4/MMD/T…	LIHC
REACTOME_BETA_CATENIN_INDEPENDENT_WNT_SIGNALING	REACTOME_BETA_CATENIN_INDEPENDENT_WNT_SIGNALING	146	0.466242	2.1259	6.48202e-07	7.08301e-06	4.47133e-06	15378	tags=53%, list=28%, signal=38%	PSMA8/GNGT1/PRKCG/VANGL2/ITPR3/GNG8/GNG13/PRKG2/FZD2/PSMB9/AXIN2/PDE6A/FZD7/FZD1/LEF1/GNB3/WNT4/UBA52/PSMB3/PSMD4/AP2S1/PSMB8/RAC3/PLCB1/PSMA7/WNT1/GNG4/PSMB10/PSMB11/GNB2/PSMB4/PARD6A/FZD6/PSMC5/PSME2/RPS27A/SCRIB/GNG3/PSMB1/PSMC4/CLTB/SEM1/PSMD2/PFN1/CLTA/PSMD13/PSME1/PSMA5/PSMC3/PSMD8/PSMB5/PSMA1/RAC1/PSMB6/AP2M1/GNGT2/PLCB3/PSMD14/GNG5/RAC2/PSMB2/PSMD3/DVL2/PSME3/TCF7/PSMA4/PSMD9/PSMB7/PSMD10…	LIHC
REACTOME_FORMATION_OF_THE_BETA_CATENIN_TCF_TRANSACTIVATING_COMPLEX	REACTOME_FORMATION_OF_THE_BETA_CATENIN_TCF_TRANSACTIVATING_COMPLEX	90	0.50166	2.11134	1.16827e-05	9.73733e-05	6.14694e-05	13884	tags=48%, list=25%, signal=36%	H2AC14/H3C14/H2AC4/AXIN2/H2AX/H2BC10/H2BC3/H2AZ1/H3C11/H4C4/LEF1/H4C5/H2BC9/H2AJ/H2BC8/H3C7/H4C8/H3C3/H2AC20/H4C1/H2BC11/TERT/H2BC17/RUVBL1/H3-4/H3C10/H2BC6/SMARCA4/H2BU1/H4C11/H3C2/H3C8/PYGO2/H3-3B/H4C14/H3C6/HDAC1/H2AC8/H2BC14/TCF7/H4C3/H2BS1/H3C13	LIHC
GOBP_CELL_CELL_SIGNALING_BY_WNT	GOBP_CELL_CELL_SIGNALING_BY_WNT	448	0.314807	1.65605	2.86924e-05	0.000364078	0.00023942	12347	tags=31%, list=22%, signal=24%	CCNYL2/DKK1/CCNE1/ISL1/WNT7B/FOLR1/NKX2-5/ITGA3/KREMEN2/RSPO4/WNT6/WNT3A/APCDD1/SOX2/SPEF1/TPBG/FGF9/TBX18/DEPDC1B/VANGL2/DKKL1/NOTUM/BARX1/MDK/GSC/MLLT3/FZD2/CTNND2/AXIN2/NKD1/HECW1/DKK4/TGFB1/BICC1/MESP1/FZD7/NFATC4/OPRM1/LYPD6/CTHRC1/FZD1/LEF1/PPM1N/WNT10B/WNT7A/LGR6/WNT9A/NDP/GLI1/PTK7/CELSR3/AXIN1/WNT4/EDA/EGF/MAD2L2/SRC/NLE1/MDFI/ARHGEF19/FOXL1/AMER2/DKK3/FERMT1/SOX9/SOX4/TERT/RPS12/GRK6/RU…	LIHC
REACTOME_DEGRADATION_OF_BETA_CATENIN_BY_THE_DESTRUCTION_COMPLEX	REACTOME_DEGRADATION_OF_BETA_CATENIN_BY_THE_DESTRUCTION_COMPLEX	85	0.462665	1.93177	0.000153157	0.000955251	0.000603027	15198	tags=53%, list=27%, signal=38%	PSMA8/PSMB9/AXIN2/LEF1/AXIN1/UBA52/PSMB3/PSMD4/PSMB8/PSMA7/FRAT2/PSMB10/PSMB11/PSMB4/PSMC5/PSME2/RPS27A/PSMB1/PSMC4/SEM1/RBX1/PSMD2/PSMD13/FRAT1/PPP2R1A/PSME1/PSMA5/PSMC3/PSMD8/HDAC1/PSMB5/PSMA1/PSMB6/PSMD14/PSMB2/PSMD3/PSME3/TCF7/PSMA4/PSMD9/SKP1/PSMB7/PSMD10/PSMD7/PSMD1	LIHC
GOBP_REGULATION_OF_WNT_SIGNALING_PATHWAY	GOBP_REGULATION_OF_WNT_SIGNALING_PATHWAY	331	0.323154	1.65454	0.000206187	0.00194092	0.00127636	12444	tags=33%, list=22%, signal=26%	CCNYL2/DKK1/ISL1/FOLR1/NKX2-5/ITGA3/RSPO4/WNT3A/APCDD1/SOX2/SPEF1/TPBG/FGF9/TBX18/DEPDC1B/DKKL1/NOTUM/BARX1/MDK/GSC/MLLT3/CTNND2/AXIN2/NKD1/HECW1/DKK4/TGFB1/BICC1/MESP1/FZD7/NFATC4/LYPD6/CTHRC1/FZD1/LEF1/PPM1N/WNT10B/LGR6/GLI1/PTK7/AXIN1/EDA/EGF/MAD2L2/SRC/NLE1/MDFI/FOXL1/AMER2/DKK3/FERMT1/SOX9/SOX4/TERT/RPS12/RUVBL2/TRPM4/SHISA2/RUVBL1/HNF1B/ASPM/SOST/KREMEN1/SLC9A3R1/NPHP4/DDIT3/TMEM237/DAPK3/A…	LIHC
WP_LNCRNA_IN_CANONICAL_WNT_SIGNALING_AND_COLORECTAL_CANCER	WP_LNCRNA_IN_CANONICAL_WNT_SIGNALING_AND_COLORECTAL_CANCER	96	0.431154	1.83248	0.000365525	0.00204334	0.00128991	8748	tags=28%, list=16%, signal=24%	DKK1/WNT7B/WNT6/WNT3A/NOTUM/FZD2/AXIN2/NKD1/DKK4/FZD7/EZH2/FZD1/LEF1/WNT10B/WNT7A/AXIN1/WNT4/TFAP2A/RUVBL1/SOST/KREMEN1/WNT10A/WNT1/TCF3/FRAT2/FZD6/CSNK2B	LIHC
MEBARKI_HCC_PROGENITOR_WNT_UP_BLOCKED_BY_FZD8CRD	MEBARKI_HCC_PROGENITOR_WNT_UP_BLOCKED_BY_FZD8CRD	124	0.40348	1.79907	0.000689767	0.00350632	0.00221345	11495	tags=33%, list=21%, signal=26%	FIBCD1/POTEKP/PITX2/TYRP1/CLIC3/POTEF/LYPD1/PPP2R2C/CDCP1/IGF2BP3/CSPG5/SPOCD1/TGFB2/LEF1/MAGED4B/PDLIM7/NINJ2/EPHB2/KIF26B/MDFI/TCOF1/LINC01705/WFDC3/HAPLN1/CENPVL3/GNG4/SEMA3C/JAG2/GRAMD1A/SLC1A3/DCAF15/EPYC/SRPX2/TPM4/MMD/TRIM55/RBM24/IHH/USF1/NIFK-AS1/LAYN	LIHC
WNT_SIGNALING	WNT_SIGNALING	89	0.421833	1.77113	0.000927191	0.00456685	0.00288294	7358	tags=24%, list=13%, signal=20%	DKK1/PITX2/WNT7B/WNT6/WNT3A/FOXN1/FGF4/FZD2/NKD1/FZD7/FZD1/LEF1/WNT7A/WNT9A/AXIN1/WNT4/RPL13A/KREMEN1/WNT10A/SLC9A3R1/WNT1	LIHC
MEBARKI_HCC_PROGENITOR_WNT_UP_CTNNB1_DEPENDENT	MEBARKI_HCC_PROGENITOR_WNT_UP_CTNNB1_DEPENDENT	87	0.432963	1.81348	0.00129596	0.00606057	0.00382589	11257	tags=39%, list=20%, signal=31%	MMP13/PITX2/TYRP1/CLIC3/PKP3/MMP7/ITGB4/ENO2/LYPD1/IGF2BP3/GCNT1/CTHRC1/LEF1/MAGED4B/IGFL1/PDLIM7/EPHB2/ODAPH/LINC01705/P4HA2/CXCL3/HAPLN1/SEMA3C/SLC1A3/CPEB1/ARL4C/EPYC/SRPX2/RNF43/TPM4/RBM24/COL1A2/IHH/DLX5	LIHC
GOBP_CANONICAL_WNT_SIGNALING_PATHWAY	GOBP_CANONICAL_WNT_SIGNALING_PATHWAY	307	0.302188	1.53661	0.00130747	0.00863984	0.00568162	11757	tags=30%, list=21%, signal=23%	CCNYL2/DKK1/ISL1/WNT7B/FOLR1/NKX2-5/WNT6/WNT3A/SOX2/TPBG/FGF9/TBX18/DKKL1/NOTUM/MDK/MLLT3/FZD2/CTNND2/AXIN2/NKD1/HECW1/DKK4/TGFB1/BICC1/MESP1/FZD7/LYPD6/CTHRC1/FZD1/LEF1/PPM1N/WNT10B/WNT7A/LGR6/WNT9A/GLI1/PTK7/AXIN1/WNT4/EDA/EGF/MAD2L2/SRC/NLE1/AMER2/DKK3/FERMT1/SOX9/SOX4/RPS12/RUVBL2/TRPM4/MITF/RUVBL1/ASPM/SOST/KREMEN1/WNT10A/SLC9A3R1/WNT1/NPHP4/DDIT3/DAPK3/CDH3/SOSTDC1/TMEM198/FZD6/ZNF703/JRK/P…	LIHC
KEGG_WNT_SIGNALING_PATHWAY	KEGG_WNT_SIGNALING_PATHWAY	151	0.364346	1.66835	0.00212615	0.00937432	0.00591778	8954	tags=21%, list=16%, signal=17%	CHP2/DKK1/WNT7B/WNT6/PRKCG/WNT3A/MMP7/VANGL2/FZD2/AXIN2/NKD1/DKK4/FZD7/NFATC4/FZD1/LEF1/WNT10B/WNT7A/WNT9A/AXIN1/WNT4/RUVBL1/WNT10A/RAC3/PLCB1/WNT1/FRAT2/FZD6/SKP1P2/CSNK2B/CACYBP	LIHC
GOBP_NEGATIVE_REGULATION_OF_WNT_SIGNALING_PATHWAY	GOBP_NEGATIVE_REGULATION_OF_WNT_SIGNALING_PATHWAY	172	0.358264	1.69961	0.00154952	0.00984802	0.00647613	9697	tags=27%, list=17%, signal=22%	DKK1/ISL1/NKX2-5/APCDD1/SOX2/TPBG/FGF9/TBX18/DKKL1/NOTUM/BARX1/MDK/GSC/MLLT3/AXIN2/NKD1/HECW1/DKK4/BICC1/MESP1/NFATC4/CTHRC1/FZD1/GLI1/AXIN1/MAD2L2/MDFI/AMER2/DKK3/FERMT1/SOX9/RUVBL2/SHISA2/SOST/KREMEN1/SLC9A3R1/NPHP4/DDIT3/APCDD1L/SOSTDC1/FZD6/LRP4/TAX1BP3/IFT80/RNF43/RBX1	LIHC
SANSOM_WNT_PATHWAY_REQUIRE_MYC	SANSOM_WNT_PATHWAY_REQUIRE_MYC	63	0.441736	1.74092	0.00245379	0.0106581	0.00672818	8687	tags=38%, list=16%, signal=32%	SLC1A5/E2F1/ASCL2/AXIN2/NKD1/FZD7/SIM2/LEF1/EPHB3/BAX/TNFRSF19/BMP7/EPHB2/TNFRSF12A/SP5/SOX9/SOX4/MSX1/RABEP2/RUVBL1/MMP14/SEMA3C/SLC1A3/FZD6	LIHC
WP_WNT_SIGNALING_PATHWAY_AND_PLURIPOTENCY	WP_WNT_SIGNALING_PATHWAY_AND_PLURIPOTENCY	103	0.386787	1.6678	0.00282273	0.0119915	0.00756992	7368	tags=23%, list=13%, signal=20%	WNT7B/WNT6/PRKCG/WNT3A/MMP7/SOX2/PPP2R2C/FZD2/AXIN2/NKD1/FZD7/RACGAP1/FZD1/LEF1/WNT10B/WNT7A/PPP2R3A/AXIN1/POU5F1/WNT4/WNT10A/PPP2R3B/WNT1/PRKCD	LIHC
WP_NCRNAS_INVOLVED_IN_WNT_SIGNALING_IN_HEPATOCELLULAR_CARCINOMA	WP_NCRNAS_INVOLVED_IN_WNT_SIGNALING_IN_HEPATOCELLULAR_CARCINOMA	88	0.413245	1.73159	0.00319066	0.0133268	0.00841289	8748	tags=27%, list=16%, signal=23%	DKK1/WNT7B/WNT6/WNT3A/NOTUM/FZD2/NKD1/DKK4/FZD7/MIR320A/EZH2/FZD1/LEF1/WNT10B/WNT7A/AXIN1/WNT4/SOST/KREMEN1/WNT10A/WNT1/FRAT2/FZD6/CSNK2B	LIHC
GOBP_REGULATION_OF_CANONICAL_WNT_SIGNALING_PATHWAY	GOBP_REGULATION_OF_CANONICAL_WNT_SIGNALING_PATHWAY	255	0.313852	1.54986	0.00252086	0.0142476	0.00936935	11757	tags=31%, list=21%, signal=25%	CCNYL2/DKK1/ISL1/FOLR1/NKX2-5/WNT3A/SOX2/TPBG/FGF9/TBX18/DKKL1/NOTUM/MDK/MLLT3/CTNND2/AXIN2/NKD1/HECW1/DKK4/TGFB1/BICC1/MESP1/FZD7/LYPD6/CTHRC1/FZD1/PPM1N/WNT10B/LGR6/GLI1/PTK7/AXIN1/EDA/EGF/MAD2L2/SRC/NLE1/AMER2/DKK3/FERMT1/SOX9/SOX4/RPS12/RUVBL2/TRPM4/RUVBL1/ASPM/SOST/KREMEN1/SLC9A3R1/NPHP4/DDIT3/DAPK3/CDH3/SOSTDC1/TMEM198/FZD6/ZNF703/JRK/PIN1/LRP4/RBX1/BAMBI/WNK2/FRAT1/RNF220/CSNK1G2/GSK3A/PLE…	LIHC
WP_WNT_SIGNALING	WP_WNT_SIGNALING	115	0.364725	1.60225	0.00550055	0.0210141	0.0132657	7558	tags=21%, list=14%, signal=18%	DKK1/WNT7B/WNT6/PRKCG/WNT3A/VANGL2/NOTUM/FZD2/NKD1/DKK4/FZD7/NFATC4/FZD1/LEF1/WNT10B/WNT7A/AXIN1/WNT4/SOST/KREMEN1/WNT10A/PLCB1/WNT1/FRAT2	LIHC
PID_BETA_CATENIN_NUC_PATHWAY	PID_BETA_CATENIN_NUC_PATHWAY	80	0.406153	1.6829	0.00564487	0.0214474	0.0135392	6834	tags=21%, list=12%, signal=19%	DKK1/PITX2/SFN/ZCCHC12/CACNA1G/FGF4/CDKN2A/AXIN2/DKK4/LEF1/CDX1/SP5/IGF2BP1/TERT/RUVBL2/MITF/KCNIP4	LIHC
GOBP_NEGATIVE_REGULATION_OF_CANONICAL_WNT_SIGNALING_PATHWAY	GOBP_NEGATIVE_REGULATION_OF_CANONICAL_WNT_SIGNALING_PATHWAY	139	0.344766	1.59002	0.00571317	0.0266955	0.0175551	7812	tags=22%, list=14%, signal=19%	DKK1/ISL1/NKX2-5/SOX2/TPBG/TBX18/DKKL1/NOTUM/MDK/MLLT3/AXIN2/NKD1/HECW1/DKK4/BICC1/MESP1/CTHRC1/FZD1/GLI1/AXIN1/MAD2L2/AMER2/DKK3/FERMT1/SOX9/RUVBL2/SOST/KREMEN1/SLC9A3R1/NPHP4/DDIT3	LIHC
GOBP_WNT_SIGNALING_PATHWAY_INVOLVED_IN_HEART_DEVELOPMENT	GOBP_WNT_SIGNALING_PATHWAY_INVOLVED_IN_HEART_DEVELOPMENT	11	0.728768	1.92763	0.00598661	0.0276155	0.0181602	3383	tags=27%, list=6%, signal=26%	DKK1/WNT3A/MESP1	LIHC
REACTOME_WNT_LIGAND_BIOGENESIS_AND_TRAFFICKING	REACTOME_WNT_LIGAND_BIOGENESIS_AND_TRAFFICKING	26	0.517782	1.64168	0.013808	0.0450341	0.0284289	7358	tags=35%, list=13%, signal=30%	WNT7B/WNT6/WNT3A/WNT10B/WNT7A/WNT9A/WNT4/WNT10A/WNT1	LIHC
REACTOME_NEGATIVE_REGULATION_OF_TCF_DEPENDENT_SIGNALING_BY_WNT_LIGAND_ANTAGONISTS	REACTOME_NEGATIVE_REGULATION_OF_TCF_DEPENDENT_SIGNALING_BY_WNT_LIGAND_ANTAGONISTS	15	0.615279	1.68498	0.0153335	0.0487771	0.0307918	7042	tags=53%, list=13%, signal=47%	DKK1/KREMEN2/WNT3A/DKK4/WNT9A/WNT4/SOST/KREMEN1	LIHC
REACTOME_FORMATION_OF_THE_BETA_CATENIN_TCF_TRANSACTIVATING_COMPLEX	REACTOME_FORMATION_OF_THE_BETA_CATENIN_TCF_TRANSACTIVATING_COMPLEX	90	0.636455	3.46639	1e-10	1.58926e-09	9.48337e-10	5419	tags=47%, list=10%, signal=42%	H2AC14/H4C11/H3C11/H3C12/H4C15/H4C3/H4C14/H3C8/H2BC12/H2BC4/H2AC8/H2BC17/H2BC5/H4C12/H3C2/H3C10/H2AC6/H4C4/H2BC8/H2BC3/H3C3/H4C9/H2BC13/H3C1/H2AX/H2AZ1/H2AC20/H2BC6/H2AC4/H2AJ/TERT/H2BC15/H2BC11/H2AC7/RUVBL1/H4C8/H3C15/H2AB1/H4C13/H4C2/H2BC9/ASH2L	LUSC
REACTOME_DEGRADATION_OF_BETA_CATENIN_BY_THE_DESTRUCTION_COMPLEX	REACTOME_DEGRADATION_OF_BETA_CATENIN_BY_THE_DESTRUCTION_COMPLEX	85	0.599704	3.18164	1e-10	1.58926e-09	9.48337e-10	12499	tags=71%, list=22%, signal=55%	PSMB3/PSMA7/PSMD14/PSMB1/PSMD13/PSMA5/RBX1/PSMB5/PSMD8/PSMD7/PSMC2/PSMD3/PSMB4/PSMA4/PSMB6/PSMD12/PSMB7/PSMD10/PSMC6/PPP2R1B/PSMC4/PSMC3/PSMD2/PSME3/UBA52/PSMA3/FRAT2/PSMD4/PSMB8/PSMB2/RPS27A/PSMA8/TLE5/PSMD11/SEM1/PSMC1/SKP1/PSMD9/PSMD5/CTBP2/PSME2/PSME1/PPP2R1A/PPP2R5D/PSMF1/PSMC5/HDAC1/PPP2CA/MYC/UBB/PSMB9/PSME4/PSMD1/CSNK1A1/CTNNB1/PSMD6/PPP2R5E/AXIN1/CUL1/PSMB10	LUSC
REACTOME_BETA_CATENIN_INDEPENDENT_WNT_SIGNALING	REACTOME_BETA_CATENIN_INDEPENDENT_WNT_SIGNALING	146	0.320261	1.86401	2.66339e-05	0.000162916	9.72146e-05	11041	tags=48%, list=19%, signal=39%	GNG13/GNG4/PARD6A/PSMB3/RAC3/PSMA7/PSMD14/PSMB1/PSMD13/PSMA5/WNT4/CLTA/AP2S1/PSMB5/PSMD8/PSMD7/PSMC2/PSMD3/PSMB4/PSMA4/PSMB6/PSMD12/PSMB7/PSMD10/PSMC6/AP2M1/PPP3R1/PSMC4/GNB2/PSMC3/PSMD2/PSME3/UBA52/PSMA3/PSMD4/PRKCG/PSMB8/KRAS/GNAO1/PSMB2/RPS27A/RAC1/PSMA8/PSMD11/SEM1/PSMC1/GNGT1/PSMD9/PSMD5/PFN1/PSME2/PSME1/PSMF1/PSMC5/FZD3/RYK/GNG5/GNG3/GNG12/MYC/UBB/FZD6/CLTB/PSMB9/PSME4/GNB5/CLTC/GNG10/PSMD1…	LUSC
PID_BETA_CATENIN_NUC_PATHWAY	PID_BETA_CATENIN_NUC_PATHWAY	80	0.373194	1.92719	0.000105792	0.000572738	0.000341761	9974	tags=40%, list=18%, signal=33%	DKK4/CXCL8/FGF4/DKK1/TBXT/PITX2/KRT1/IGF2BP1/SP5/ZCCHC12/TERT/RUVBL2/YWHAQ/SFN/CDKN2A/YWHAZ/YWHAE/HDAC2/INCENP/TBL1XR1/CBY1/TLE5/CDX4/SKP1/TBL1X/CDX1/XPO1/CTNNBIP1/HDAC1/YWHAB/HBP1/MYC	LUSC
MEBARKI_HCC_PROGENITOR_WNT_DN_CTNNB1_INDEPENDENT	MEBARKI_HCC_PROGENITOR_WNT_DN_CTNNB1_INDEPENDENT	17	0.570593	1.99358	0.00145608	0.00583445	0.0034815	1808	tags=35%, list=3%, signal=34%	S100P/KRT4/GSTA7P/APOB/FA2H/LY6D	LUSC
WP_LNCRNA_IN_CANONICAL_WNT_SIGNALING_AND_COLORECTAL_CANCER	WP_LNCRNA_IN_CANONICAL_WNT_SIGNALING_AND_COLORECTAL_CANCER	98	0.273501	1.48181	0.0054847	0.0185243	0.0110537	10450	tags=35%, list=18%, signal=28%	DKK4/DKK1/CER1/FZD9/H19/WNT16/NOTUM/CXXC4/WNT4/RUVBL1/CDK8/SOST/MACROH2A2/CSNK2A2/CSNK2A3/FRAT2/FZD10/APC2/CSNK2B/FOSL1/WNT7B/EZH2/PLAU/CTBP2/CSNK2A1/CTNNBIP1/TCF3/FZD3/TFAP2A/RYK/SENP2/MYC/WNT3/FZD6	LUSC
REACTOME_SIGNALING_BY_WNT_IN_CANCER	REACTOME_SIGNALING_BY_WNT_IN_CANCER	34	0.341819	1.5043	0.0131112	0.0383348	0.0228749	529	tags=6%, list=1%, signal=6%	DKK4/DKK1	LUSC
REACTOME_BETA_CATENIN_PHOSPHORYLATION_CASCADE	REACTOME_BETA_CATENIN_PHOSPHORYLATION_CASCADE	17	0.464466	1.62279	0.0155883	0.0443996	0.0264939	30423	tags=100%, list=54%, signal=46%	PPP2R1B/FRAT2/PPP2R1A/PPP2R5D/PPP2CA/CSNK1A1/CTNNB1/PPP2R5E/AXIN1/PPP2R5C/GSK3B/AMER1/PPP2CB/PPP2R5A/PPP2R5B/FRAT1/APC	LUSC
MEBARKI_HCC_PROGENITOR_WNT_DN_BLOCKED_BY_FZD8CRD	MEBARKI_HCC_PROGENITOR_WNT_DN_BLOCKED_BY_FZD8CRD	70	-0.395312	-1.44897	0.0177727	0.0495055	0.0295407	6609	tags=21%, list=12%, signal=19%	ZFP2/OCLNP1/GASK1A/NR3C2/ACACB/SLC26A9/IQCN/DENND3/SLIT2/ADGRF5/MRC1/PTPRQ/RASGRP2/ITGA8/BTNL9	LUSC
REACTOME_FORMATION_OF_THE_BETA_CATENIN_TCF_TRANSACTIVATING_COMPLEX	REACTOME_FORMATION_OF_THE_BETA_CATENIN_TCF_TRANSACTIVATING_COMPLEX	89	0.603367	2.64129	1e-10	1.92e-09	1.32e-09	9214	tags=49%, list=17%, signal=41%	H2AC14/H2BC9/H2BC3/TERT/H3C7/H3C3/H4C2/H3C2/H2BC17/H3C12/H4C14/H2BC14/H2AJ/H2AC4/H2AC20/H4C1/H2BC10/H3C13/H4C11/H2BC11/H2AX/H2BC8/H4C15/H2BC7/H3C8/H2AZ1/H3C11/TCF7L1/H2AC8/H4C4/H2BC13/H4C13/RUVBL1/H2BC5/H4C8/H4C5/H4C3/H2BS1/H4C12/SMARCA4/H2BC6/MEN1/H2BC21/H2BC15	MESO
REACTOME_TCF_DEPENDENT_SIGNALING_IN_RESPONSE_TO_WNT	REACTOME_TCF_DEPENDENT_SIGNALING_IN_RESPONSE_TO_WNT	231	0.481817	2.44596	1e-10	1.92e-09	1.32e-09	9303	tags=45%, list=18%, signal=37%	DKK1/SOX2/H2AC14/H2BC9/H2BC3/TERT/H3C7/H3C3/H4C2/SRY/H3C2/H2BC17/H3C12/FZD2/H4C14/H2BC14/PSMB9/H2AJ/SOST/H2AC4/H2AC20/H4C1/KREMEN2/SFRP1/H2BC10/H3C13/H4C11/PSME2/H2BC11/PSMC3/H2AX/H2BC8/H4C15/H2BC7/PSMB3/H3C8/PSMB6/H2AZ1/PSMD2/H3C11/PSMA7/PSMD4/PSMB2/PSMB10/PSMB11/TCF7L1/PSMC4/PSMB4/H2AC8/PSMC5/PSMD13/PSMB8/CSNK2B/PSMB7/H4C4/PSMD3/PSMA1/PSMB5/FRAT1/PSMA6/CAV1/PSME1/UBA52/SOX3/PSMD14/H2BC13/PSMA4/…	MESO
REACTOME_SIGNALING_BY_WNT	REACTOME_SIGNALING_BY_WNT	328	0.43999	2.27186	1e-10	1.92e-09	1.32e-09	9303	tags=40%, list=18%, signal=33%	DKK1/SOX2/H2AC14/H2BC9/H2BC3/TERT/H3C7/H3C3/H4C2/SRY/H3C2/H2BC17/WNT5B/GNGT1/H3C12/FZD2/H4C14/H2BC14/PSMB9/H2AJ/WNT7A/SOST/H2AC4/H2AC20/H4C1/KREMEN2/AP2S1/SFRP1/H2BC10/H3C13/H4C11/PSME2/WNT2/PFN1/H2BC11/PSMC3/H2AX/H2BC8/H4C15/H2BC7/PSMB3/H3C8/PSMB6/RAC3/H2AZ1/PSMD2/H3C11/PSMA7/PSMD4/PSMB2/PSMB10/PSMB11/GNG4/TCF7L1/PSMC4/AP2M1/PSMB4/PORCN/H2AC8/PSMC5/PSMD13/PSMB8/CSNK2B/PSMB7/H4C4/GNG5/PSMD3/PSMA1…	MESO
REACTOME_BETA_CATENIN_INDEPENDENT_WNT_SIGNALING	REACTOME_BETA_CATENIN_INDEPENDENT_WNT_SIGNALING	146	0.493133	2.28918	1.22e-10	2.33e-09	1.6e-09	11288	tags=55%, list=21%, signal=43%	WNT5B/GNGT1/FZD2/PSMB9/AP2S1/PSME2/PFN1/PSMC3/PSMB3/PSMB6/RAC3/PSMD2/PSMA7/PSMD4/PSMB2/PSMB10/PSMB11/GNG4/TCF7L1/PSMC4/AP2M1/PSMB4/PSMC5/PSMD13/PSMB8/PSMB7/GNG5/PSMD3/PSMA1/PSMB5/PSMA6/RAC2/PSME1/UBA52/PSMD14/PSMA4/GNB2/GNGT2/SCRIB/PARD6A/PRKCA/GNG8/PSMA5/PDE6B/PSMD8/PSMC1/SEM1/PSMB1/CLTA/PDE6A/MOV10/AP2A1/FZD8/PSMA3/PSMA8/PSMF1/PSMD11/DVL3/DVL2/UBB/PDE6G/PSME3/PSMD9/PSMC6/PSMD1/PSMD6/PSMD7/SMURF…	MESO
REACTOME_DEGRADATION_OF_BETA_CATENIN_BY_THE_DESTRUCTION_COMPLEX	REACTOME_DEGRADATION_OF_BETA_CATENIN_BY_THE_DESTRUCTION_COMPLEX	85	0.580527	2.52456	6.56e-10	1.12e-08	7.69e-09	11015	tags=59%, list=21%, signal=47%	PSMB9/PSME2/PSMC3/PSMB3/PSMB6/PSMD2/PSMA7/PSMD4/PSMB2/PSMB10/PSMB11/TCF7L1/PSMC4/PSMB4/PSMC5/PSMD13/PSMB8/PSMB7/PSMD3/PSMA1/PSMB5/FRAT1/PSMA6/PSME1/UBA52/PSMD14/PSMA4/PPP2R1A/PSMA5/PSMD8/PSMC1/SEM1/PSMB1/PSMA3/PSMA8/PSMF1/PSMD11/RBX1/UBB/PSME3/PSMD9/PSMC6/PSMD1/PSMD6/PSMD7/AXIN1/PSME4/PPP2R5B/PSMC2/TLE3	MESO
GOBP_POSITIVE_REGULATION_OF_NON_CANONICAL_WNT_SIGNALING_PATHWAY	GOBP_POSITIVE_REGULATION_OF_NON_CANONICAL_WNT_SIGNALING_PATHWAY	15	0.633988	1.87515	0.0057469	0.0438491	0.0340925	1683	tags=27%, list=3%, signal=26%	DKK1/WNT5B/LBX2/SFRP1	MESO
REACTOME_WNT5A_DEPENDENT_INTERNALIZATION_OF_FZD4	REACTOME_WNT5A_DEPENDENT_INTERNALIZATION_OF_FZD4	15	0.588225	1.68903	0.0117676	0.0456047	0.0313265	11288	tags=67%, list=21%, signal=52%	AP2S1/AP2M1/PRKCA/CLTA/AP2A1/DVL2/CLTB/ARRB2/FZD4/AP2A2	MESO
REACTOME_DEGRADATION_OF_BETA_CATENIN_BY_THE_DESTRUCTION_COMPLEX	REACTOME_DEGRADATION_OF_BETA_CATENIN_BY_THE_DESTRUCTION_COMPLEX	85	0.55818	2.88492	1e-10	4.41296e-09	2.98343e-09	12715	tags=62%, list=22%, signal=48%	PSMA8/PSMB3/UBB/PSMD3/PSMD10/LEF1/PSMB5/PSMB8/PSMA7/PSMB2/PSMD7/PSMB4/PSMA5/PSMD14/PSMD2/PSMB11/PSMA6/PSMB6/PSMD13/PSMC4/PSMD4/PSMC3/PPP2R5D/PSMA4/PSMD12/PSMB1/PSMD6/CTBP1/PSMD11/SEM1/PSMD1/PSMD8/PSMB9/PSMA3/PSMC6/PSME1/PPP2R5B/PSMB7/PSME4/HDAC1/CUL1/PSME3/AXIN1/CSNK1A1/PPP2R1B/RBX1/PSMB10/TLE5/PSMC1/PSME2/PSMC2/CTNNB1/PSMD5	OV
REACTOME_SIGNALING_BY_WNT_IN_CANCER	REACTOME_SIGNALING_BY_WNT_IN_CANCER	34	0.51877	2.09889	5.75597e-05	0.00058869	0.00039799	13529	tags=50%, list=24%, signal=38%	DKK4/WNT3A/KREMEN2/FZD8/KREMEN1/PORCN/PPP2R5D/DKK1/CTBP1/FZD4/PPP2R5B/FZD5/AXIN1/CSNK1A1/PPP2R1B/CTNNB1/PPP2CA	OV
WP_WNT_SIGNALING_PATHWAY_AND_PLURIPOTENCY	WP_WNT_SIGNALING_PATHWAY_AND_PLURIPOTENCY	103	0.276546	1.4716	0.00231113	0.0130045	0.00879185	41002	tags=100%, list=72%, signal=28%	FZD9/SOX2/WNT3A/NANOG/PPP2R2C/FOXD3/PPM1J/FZD8/WNT5B/LEF1/ESRRB/WNT10B/WNT16/PPP2R3B/CCND3/FZD7/RACGAP1/CTBP1/FZD4/MAPK9/FZD5/AXIN1/PPP2R1B/PRKCZ/CTNNB1/RHOA/PPP2CA/WNT3/PTPA/WNT6/ZBTB33/PRKCD/PPP2R3A/MAP2K4/PPP2R5C/DVL1/PPP2R5E/FRAT1/PPARD/GSK3B/WNT10A/NFYA/FZD6/TCF7/PRKCE/PPP2CB/PRKCH/CREBBP/FZD2/MAP3K7/LRP5/AXIN2/DVL3/DVL2/CTBP2/FZD10/FBXW2/PPP2R1A/PRKCI/CD44/PPP2R2A/NLK/TP53/PAFAH1B1/CSNK1E/L…	OV
PID_WNT_NONCANONICAL_PATHWAY	PID_WNT_NONCANONICAL_PATHWAY	32	0.399795	1.61455	0.00913393	0.0402609	0.0272188	34006	tags=100%, list=60%, signal=40%	FZD7/MAPK9/YES1/FZD5/CDC42/CSNK1A1/PRKCZ/RAC1/RHOA/ROCK1/DVL1/TAB2/ARRB2/FZD6/FZD2/DAAM1/MAP3K7/SETDB1/DVL3/DVL2/TAB1/MAPK8/NLK/ROR2/FLNA/PPARG/CAMK2A/CHD7/WNT5A/MAPK10/NFATC2/CTHRC1	OV
REACTOME_FORMATION_OF_THE_BETA_CATENIN_TCF_TRANSACTIVATING_COMPLEX	REACTOME_FORMATION_OF_THE_BETA_CATENIN_TCF_TRANSACTIVATING_COMPLEX	90	0.613572	3.09591	1e-10	1.83924e-09	1.12025e-09	5899	tags=46%, list=11%, signal=41%	H2BC14/H3C8/H2BC7/H4C15/H2AC8/H3C10/H2BC17/TERT/H3C13/H2BU1/H2BC11/H3C11/H4C5/H3C6/H2AX/H4C12/H2BC6/H2BC13/H4C9/H2BC12/H3C2/H2BC5/H2BC9/H2AC14/H2AC4/H4C14/H3C7/H4C4/H2BC21/H4C8/H2AC6/H2AJ/H2BC15/H3-4/H3C12/HDAC1/TCF7L2/H2AB1/H2BC4/BCL9L/H2BC8	PAAD
REACTOME_TCF_DEPENDENT_SIGNALING_IN_RESPONSE_TO_WNT	REACTOME_TCF_DEPENDENT_SIGNALING_IN_RESPONSE_TO_WNT	232	0.475441	2.90367	1e-10	1.83924e-09	1.12025e-09	10293	tags=46%, list=19%, signal=38%	WIF1/H2BC14/LGR6/KREMEN2/H3C8/H2BC7/H4C15/H2AC8/H3C10/DKK4/H2BC17/TERT/H3C13/H2BU1/H2BC11/H3C11/RNF43/H4C5/LGR5/H3C6/H2AX/H4C12/H2BC6/H2BC13/H4C9/H2BC12/H3C2/H2BC5/H2BC9/H2AC14/H2AC4/H4C14/FRAT2/H3C7/PSMB10/H4C4/AXIN1/H2BC21/SOX9/PSMB9/LRP5/SEM1/DVL1/H4C8/PSMB3/PSMB8/PSMA5/FZD5/PSME2/H2AC6/PSMD4/H2AJ/RSPO2/H2BC15/CTNNBIP1/H3-4/PSME1/PSMA1/PSMD13/H3C12/PSMB4/HDAC1/TCF7L2/H2AB1/YWHAZ/H2BC4/BCL9L/CS…	PAAD
REACTOME_DEGRADATION_OF_BETA_CATENIN_BY_THE_DESTRUCTION_COMPLEX	REACTOME_DEGRADATION_OF_BETA_CATENIN_BY_THE_DESTRUCTION_COMPLEX	85	0.578087	2.85136	1e-10	1.83924e-09	1.12025e-09	14592	tags=69%, list=27%, signal=51%	FRAT2/PSMB10/AXIN1/PSMB9/SEM1/PSMB3/PSMB8/PSMA5/PSME2/PSMD4/PSME1/PSMA1/PSMD13/PSMB4/HDAC1/TCF7L2/PSMD1/PPP2R5A/CTBP2/PSMA7/PSMD14/PSMA4/PSMA3/PSMB2/PSMB7/PSMB1/PSMC4/PSMD2/PSMC3/PSMD7/RBX1/PSMD3/PSME4/UBA52/PSMD8/RPS27A/PPP2R1A/PSMC2/PSME3/TLE3/PSMB5/PPP2R5B/PSMD11/AXIN2/PSMC5/PSMA6/FRAT1/CTBP1/PSMC6/CTNNB1/PSMC1/MYC/TLE5/SKP1/UBC/PSMD5/PPP2CA/GSK3B/PSMD10	PAAD
HP_DOWNTURNED_CORNERS_OF_MOUTH	HP_DOWNTURNED_CORNERS_OF_MOUTH	142	-0.444967	-1.81213	1.05253e-05	0.000180075	0.000121588	8080	tags=20%, list=15%, signal=17%	FAT4/TWIST2/MED12L/KCNH1/NDN/EBF3/INS/MEF2C/EEF1A2/PCLO/KCNMA1/DLK1/HS6ST2/NOVA2/MEG3/KCNJ11/ATP1A2/NEXMIF/ATP1A3/AFF3/MAGEL2/NPAP1/RTL1/MAFB/PWRN1/SIM1/CACNA1A/GCK/ABCC8	PAAD
REACTOME_SIGNALING_BY_WNT_IN_CANCER	REACTOME_SIGNALING_BY_WNT_IN_CANCER	34	0.539355	2.15963	0.000170917	0.00100371	0.000611345	6570	tags=29%, list=12%, signal=26%	KREMEN2/DKK4/RNF43/AXIN1/LRP5/FZD5/TCF7L2/DKK1/PPP2R5A/CTBP2	PAAD
REACTOME_BETA_CATENIN_INDEPENDENT_WNT_SIGNALING	REACTOME_BETA_CATENIN_INDEPENDENT_WNT_SIGNALING	146	0.264119	1.45765	0.00308577	0.0120987	0.00736912	10257	tags=36%, list=19%, signal=29%	GNGT1/CLTB/GNG5/PLCB3/ITPR3/PSMB10/SCRIB/PSMB9/SEM1/DVL1/PSMB3/AP2S1/PSMB8/PSMA5/RAC1/FZD5/PSME2/PSMD4/PSME1/PSMA1/PSMD13/WNT5B/PSMB4/TCF7L2/PSMD1/CLTA/PSMA7/PSMD14/PSMA4/GNB2/PSMA3/SMURF1/PSMB2/PSMB7/PSMB1/PSMC4/PSMD2/PSMC3/PSMD7/FZD2/AP2A1/MOV10/PSMD3/PSME4/UBA52/PSMD8/RPS27A/GNG10/VANGL2/PSMC2/PFN1/PSME3	PAAD
PID_BETA_CATENIN_NUC_PATHWAY	PID_BETA_CATENIN_NUC_PATHWAY	80	0.318988	1.55528	0.00449166	0.0165224	0.0100636	7762	tags=25%, list=14%, signal=21%	TBXT/SFN/CDKN2A/SP5/DKK4/TERT/IGF2BP1/KLF4/CDH1/CDX1/CTNNBIP1/RUVBL2/HDAC1/TCF7L2/YWHAZ/DKK1/TNIK/CCND1/INCENP/YWHAH	PAAD
SANSOM_WNT_PATHWAY_REQUIRE_MYC	SANSOM_WNT_PATHWAY_REQUIRE_MYC	63	0.344295	1.6221	0.00483471	0.0175889	0.0107131	8769	tags=29%, list=16%, signal=24%	WIF1/SP5/BMP7/LGR5/TNFRSF12A/SLC1A5/EPHB3/SIM2/SOX9/E2F1/FOXA1/BAX/RUVBL1/PCBD1/LECT2/RABEP2/CITED1/ACTL6A	PAAD
MEBARKI_HCC_PROGENITOR_WNT_DN_BLOCKED_BY_FZD8CRD	MEBARKI_HCC_PROGENITOR_WNT_DN_BLOCKED_BY_FZD8CRD	70	-0.42007	-1.5455	0.00739348	0.025153	0.0153203	10782	tags=40%, list=20%, signal=32%	RASSF4/FLJ31104/LINC02405/ADGRF5/MUCL1/ITGA8/GASK1A/ZBED3/ACACB/ZFP2/RASGRP2/TRMT9B/SLIT2/RAB26/A1BG/IQCN/CYP7B1/ABCD2/PDE8B/GCH1/PTPRQ/LINC01554/SLC6A16/ADARB2/JAKMIP2/GHR/PAIP2B/GSTA7P	PAAD
GOCC_BETA_CATENIN_DESTRUCTION_COMPLEX	GOCC_BETA_CATENIN_DESTRUCTION_COMPLEX	11	0.613405	1.76107	0.00826567	0.0372303	0.0251382	14602	tags=82%, list=27%, signal=60%	AXIN1/CTNNBIP1/APC2/GSK3A/CACYBP/AXIN2/CTNNB1/GSK3B/SIAH1	PAAD
REACTOME_BETA_CATENIN_PHOSPHORYLATION_CASCADE	REACTOME_BETA_CATENIN_PHOSPHORYLATION_CASCADE	17	0.548631	1.82271	0.0133608	0.0410511	0.0250035	14540	tags=53%, list=27%, signal=39%	FRAT2/AXIN1/PPP2R5A/PPP2R1A/PPP2R5B/FRAT1/CTNNB1/PPP2CA/GSK3B	PAAD
MEBARKI_HCC_PROGENITOR_WNT_UP	MEBARKI_HCC_PROGENITOR_WNT_UP	197	0.514455	2.51057	1e-10	8.77251e-10	3.16455e-10	7030	tags=46%, list=13%, signal=40%	MMP13/MDFI/KRT17P1/RNF43/TNFAIP6/TRIM55/TYRP1/KLHL4/COL1A2/DCN/LAYN/CCDC80/COL1A1/VCAN/COL5A2/COL3A1/ITGA5/SERPINE1/FHL2/DPT/ALDH3A1/FN1/IL1R1/SPARC/CLIC3/SEMA3C/OLFML3/CTHRC1/CCN1/FBLIM1/EYA2/CCDC3/DACT1/FAP/LUM/SDC3/TEX15/LEF1/ADAM19/RSPO3/MEX3B/MILR1/JAG2/PRAG1/ADAM12/THBS2/LHB/KANK1/RGCC/FBN1/SRPX2/CRISPLD2/NR2F1-AS1/TNRC18P2/BMP1/CLDN2/CFAP74/FIBCD1/ARHGDIB/PLAUR/MYH9/GBP1/RASSF9/PRR5L/PSTPI…	PCPG
GOBP_CELL_CELL_SIGNALING_BY_WNT	GOBP_CELL_CELL_SIGNALING_BY_WNT	450	0.450165	2.48589	1e-10	1.24892e-09	5.05119e-10	8792	tags=37%, list=16%, signal=31%	RSPO1/SHH/FERMT1/MDFI/BAMBI/WNT11/APOE/RNF43/ARHGEF19/WNT7B/FZD10/SOX2/TSKU/DAB2/HECW1/SDC1/COL1A1/IGFBP2/FOXL1/FZD9/TNN/FOLR1/GPC3/PBXIP1/GLI3/NFATC4/WNT3/NDRG2/EGFR/IGFBP4/GPC4/CCN4/CTHRC1/YAP1/DKKL1/ADGRA2/GSC/NFATC1/DACT1/WNT16/FZD2/VANGL2/CDH3/SFRP2/LEF1/ASPM/DAAM2/RSPO3/LRP5/LATS2/TBL1X/ALPK2/BMP2/PLCG2/RPS12/SCEL/NOTUM/FZD5/MDFIC/CELA1/HHEX/LGR4/KANK1/MIR145/FGF9/WNT3A/AMOTL2/NKX2-5/AMER2/…	PCPG
GOBP_REGULATION_OF_WNT_SIGNALING_PATHWAY	GOBP_REGULATION_OF_WNT_SIGNALING_PATHWAY	333	0.463063	2.47418	1e-10	1.24892e-09	5.05119e-10	8737	tags=38%, list=16%, signal=32%	RSPO1/SHH/FERMT1/MDFI/BAMBI/WNT11/APOE/RNF43/SOX2/TSKU/DAB2/HECW1/COL1A1/IGFBP2/FOXL1/FZD9/TNN/FOLR1/GPC3/PBXIP1/GLI3/NFATC4/WNT3/EGFR/IGFBP4/CCN4/CTHRC1/YAP1/DKKL1/ADGRA2/GSC/NFATC1/DACT1/CDH3/SFRP2/LEF1/ASPM/DAAM2/RSPO3/LATS2/TBL1X/ALPK2/BMP2/RPS12/SCEL/NOTUM/MDFIC/HHEX/LGR4/KANK1/MIR145/FGF9/WNT3A/NKX2-5/AMER2/GPRC5B/ZEB2/IGFBP6/SOX10/SIAH2/NOTCH1/DAPK3/DEPDC1B/PLPP3/NRARP/LRP4/UBAC2/CCDC88C/B…	PCPG
GOBP_CANONICAL_WNT_SIGNALING_PATHWAY	GOBP_CANONICAL_WNT_SIGNALING_PATHWAY	309	0.470913	2.47119	1e-10	1.24892e-09	5.05119e-10	8624	tags=39%, list=16%, signal=33%	RSPO1/SHH/FERMT1/BAMBI/WNT11/APOE/WNT7B/FZD10/SOX2/DAB2/HECW1/SDC1/COL1A1/IGFBP2/FZD9/TNN/FOLR1/GPC3/GLI3/WNT3/EGFR/IGFBP4/CTHRC1/YAP1/DKKL1/ADGRA2/DACT1/WNT16/FZD2/CDH3/SFRP2/LEF1/ASPM/DAAM2/RSPO3/LRP5/LATS2/TBL1X/BMP2/RPS12/SCEL/NOTUM/FZD5/HHEX/LGR4/KANK1/MIR145/FGF9/WNT3A/NKX2-5/AMER2/GPRC5B/ZEB2/IGFBP6/SOX10/SIAH2/NOTCH1/DAPK3/PLPP3/NRARP/LRP4/UBAC2/CCDC88C/PORCN/BICC1/CAV1/TMEM88/PPP1CA/FGFR…	PCPG
GOBP_REGULATION_OF_CANONICAL_WNT_SIGNALING_PATHWAY	GOBP_REGULATION_OF_CANONICAL_WNT_SIGNALING_PATHWAY	257	0.472835	2.43198	1e-10	1.24892e-09	5.05119e-10	8737	tags=38%, list=16%, signal=32%	RSPO1/SHH/FERMT1/BAMBI/WNT11/APOE/SOX2/DAB2/HECW1/COL1A1/IGFBP2/FZD9/TNN/FOLR1/GPC3/GLI3/EGFR/IGFBP4/CTHRC1/YAP1/DKKL1/ADGRA2/DACT1/CDH3/SFRP2/ASPM/DAAM2/RSPO3/LATS2/TBL1X/BMP2/RPS12/SCEL/NOTUM/HHEX/LGR4/KANK1/MIR145/FGF9/WNT3A/NKX2-5/AMER2/GPRC5B/ZEB2/IGFBP6/SOX10/SIAH2/NOTCH1/DAPK3/NRARP/LRP4/UBAC2/CCDC88C/BICC1/CAV1/TMEM88/PPP1CA/FGFR2/LRRK2/ARNTL/NLE1/ZNRF3/AXIN2/CTNNB1/CTDNEP1/JUP/WWTR1/ISL1…	PCPG
REACTOME_BETA_CATENIN_INDEPENDENT_WNT_SIGNALING	REACTOME_BETA_CATENIN_INDEPENDENT_WNT_SIGNALING	146	0.50041	2.30653	5.304e-10	4.21964e-09	1.52217e-09	12665	tags=55%, list=23%, signal=43%	PRKCG/WNT11/PRKCB/PSMA8/ITPR3/NFATC1/FZD2/VANGL2/PRKG1/LEF1/PDE6A/FZD5/MYC/GNGT2/AP2A1/GNB4/PSMB6/PFN1/TCF7L1/FZD8/PSMA7/AXIN2/CTNNB1/PDE6G/AP2S1/RPS27A/UBA52/ARRB2/SCRIB/PSMB7/GNB2/PSMC1/PSMD7/SMURF1/PSMA5/GNG5/PSMB2/PSMD8/PSMB3/GNG3/FZD4/PSMB10/WNT5A/DVL1/PSME4/PSMA4/CLTA/RAC2/GNB1/RYK/PSMB9/PSMB5/RHOA/GNG12/PSMD3/CLTB/PSMD2/PRKCA/ITPR1/DVL2/NLK/MOV10/TCF7/AP2M1/GNAT2/PSME1/PSMA6/PSMC3/AGO1/FZD…	PCPG
GOBP_POSITIVE_REGULATION_OF_WNT_SIGNALING_PATHWAY	GOBP_POSITIVE_REGULATION_OF_WNT_SIGNALING_PATHWAY	143	0.502811	2.36869	5.35903e-10	6.03399e-09	2.44042e-09	7464	tags=37%, list=14%, signal=32%	RSPO1/SHH/BAMBI/DAB2/COL1A1/FZD9/GPC3/PBXIP1/WNT3/EGFR/CCN4/YAP1/ADGRA2/DACT1/CDH3/SFRP2/LEF1/ASPM/DAAM2/RSPO3/TBL1X/BMP2/RPS12/SCEL/HHEX/LGR4/KANK1/MIR145/FGF9/WNT3A/GPRC5B/ZEB2/DAPK3/DEPDC1B/NRARP/CAV1/FGFR2/LRRK2/ARNTL/NLE1/CTDNEP1/JUP/SRC/CSNK1G2/WNT10B/SULF1/ZRANB1/EGF/TGFB1/SKI/SMARCA4/NFKB1/PIN1	PCPG
GOBP_NEGATIVE_REGULATION_OF_WNT_SIGNALING_PATHWAY	GOBP_NEGATIVE_REGULATION_OF_WNT_SIGNALING_PATHWAY	172	0.460876	2.22011	6.26268e-09	6.02029e-08	2.43488e-08	8737	tags=41%, list=16%, signal=34%	SHH/FERMT1/MDFI/WNT11/APOE/RNF43/SOX2/TSKU/DAB2/HECW1/IGFBP2/TNN/GPC3/GLI3/NFATC4/IGFBP4/CTHRC1/DKKL1/GSC/NFATC1/DACT1/SFRP2/LATS2/ALPK2/BMP2/NOTUM/FGF9/NKX2-5/AMER2/IGFBP6/SOX10/SIAH2/NOTCH1/LRP4/UBAC2/CCDC88C/BICC1/CAV1/TMEM88/ZNRF3/NXN/AXIN2/CTNNB1/WWTR1/ISL1/TLE2/MIR199A1/VGLL4/MESP1/DACT3/MAD2L2/LZTS2/IGFBP1/CITED1/SLC9A3R1/RACK1/FOXO1/STK11/FZD4/APCDD1/SOX17/WNT5A/AXIN1/TAX1BP3/TBX18/KREMEN…	PCPG
GOBP_POSITIVE_REGULATION_OF_CANONICAL_WNT_SIGNALING_PATHWAY	GOBP_POSITIVE_REGULATION_OF_CANONICAL_WNT_SIGNALING_PATHWAY	108	0.533022	2.39858	1.0687e-08	9.83421e-08	3.9774e-08	7464	tags=38%, list=14%, signal=33%	RSPO1/BAMBI/COL1A1/FZD9/GPC3/EGFR/YAP1/ADGRA2/DACT1/CDH3/SFRP2/ASPM/DAAM2/RSPO3/TBL1X/RPS12/SCEL/HHEX/LGR4/KANK1/MIR145/FGF9/WNT3A/GPRC5B/ZEB2/DAPK3/NRARP/CAV1/FGFR2/LRRK2/ARNTL/NLE1/CTDNEP1/JUP/SRC/CSNK1G2/WNT10B/EGF/TGFB1/NFKB1/PIN1	PCPG
REACTOME_DEGRADATION_OF_BETA_CATENIN_BY_THE_DESTRUCTION_COMPLEX	REACTOME_DEGRADATION_OF_BETA_CATENIN_BY_THE_DESTRUCTION_COMPLEX	85	0.561027	2.3525	3.32143e-08	2.02014e-07	7.28735e-08	14144	tags=64%, list=26%, signal=47%	PSMA8/LEF1/MYC/PSMB6/TCF7L1/PSMA7/AXIN2/CTNNB1/RPS27A/UBA52/PPP2R1A/TLE2/PSMB7/ZRANB1/PSMC1/PSMD7/PSMA5/PSMB2/PSMD8/PSMB3/PSMB10/AXIN1/PSME4/FRAT2/PSMA4/PSMB9/PSMB5/PSMD3/PSMD2/PPP2R5A/HDAC1/TCF7/PSME1/PSMA6/PSMC3/PSMB1/UBC/PSMD13/PSMB8/PSMD4/PSMD9/UBB/PSMF1/SEM1/CTBP2/PPP2R5E/TLE4/PSMB4/PSMD11/TLE1/CUL1/PPP2CB/PPP2R5D/PPP2R5B	PCPG
REACTOME_SIGNALING_BY_WNT	REACTOME_SIGNALING_BY_WNT	328	0.362538	1.86527	3.65853e-08	2.20389e-07	7.9502e-08	9873	tags=33%, list=18%, signal=27%	RSPO1/PRKCG/WNT11/RNF43/SOX3/WNT7B/SOX2/H3C3/HECW1/PRKCB/H2AJ/WNT3/PSMA8/ITPR3/NFATC1/DACT1/WNT16/FZD2/VANGL2/SFRP2/PRKG1/LEF1/RSPO3/LRP5/PDE6A/FZD5/H2BC9/LGR4/WNT3A/MYC/GNGT2/CCDC88C/AP2A1/PORCN/CAV1/GNB4/KREMEN2/PSMB6/PFN1/TCF7L1/TMED5/FZD8/PSMA7/ZNRF3/AXIN2/CTNNB1/PDE6G/AP2S1/RPS27A/UBA52/BCL9L/PPP2R1A/CSNK1G2/TLE2/WNT10B/ARRB2/SCRIB/PSMB7/H2AC20/H3C7/GNB2/ZRANB1/PSMC1/PSMD7/SMURF1/PSMA5/GNG5/…	PCPG
MEBARKI_HCC_PROGENITOR_WNT_UP_BLOCKED_BY_FZD8CRD	MEBARKI_HCC_PROGENITOR_WNT_UP_BLOCKED_BY_FZD8CRD	124	0.481622	2.15856	2.10347e-07	1.11562e-06	4.02443e-07	7241	tags=43%, list=13%, signal=37%	MDFI/TRIM55/TYRP1/KLHL4/DCN/LAYN/VCAN/COL5A2/COL3A1/SERPINE1/FHL2/DPT/ALDH3A1/FN1/IL1R1/CLIC3/SEMA3C/CCDC3/LUM/SDC3/LEF1/RSPO3/MEX3B/MILR1/JAG2/PRAG1/THBS2/KANK1/RGCC/FBN1/SRPX2/CRISPLD2/NR2F1-AS1/CFAP74/FIBCD1/ARHGDIB/MYH9/PSTPIP2/MOXD1/EXT1/TMEM158/IGF2BP3/HAPLN1/WFDC3/NXN/CARMN/MYADM/MRTFA/RBM24/ARID3A/PRSS23/USF1/NINJ2	PCPG
GOBP_NEGATIVE_REGULATION_OF_CANONICAL_WNT_SIGNALING_PATHWAY	GOBP_NEGATIVE_REGULATION_OF_CANONICAL_WNT_SIGNALING_PATHWAY	139	0.450089	2.11301	9.74375e-07	6.14752e-06	2.48634e-06	8737	tags=40%, list=16%, signal=33%	SHH/FERMT1/WNT11/APOE/SOX2/DAB2/HECW1/IGFBP2/TNN/GPC3/GLI3/IGFBP4/CTHRC1/DKKL1/DACT1/SFRP2/LATS2/BMP2/NOTUM/NKX2-5/AMER2/IGFBP6/SOX10/SIAH2/NOTCH1/LRP4/UBAC2/CCDC88C/BICC1/CAV1/TMEM88/ZNRF3/AXIN2/CTNNB1/WWTR1/ISL1/TLE2/MIR199A1/MESP1/DACT3/MAD2L2/LZTS2/IGFBP1/SLC9A3R1/FOXO1/STK11/FZD4/SOX17/WNT5A/AXIN1/TBX18/KREMEN1/STK3/PTPRO/RUVBL2	PCPG
WP_WNT_SIGNALING_PATHWAY	WP_WNT_SIGNALING_PATHWAY	52	0.611188	2.34966	1.7593e-06	8.02085e-06	2.89339e-06	9674	tags=46%, list=18%, signal=38%	PRKCG/GJA1/PRKCB/SOX1/LEF1/LRP5/MYC/PPARG/GCKR/AXIN2/CTNNB1/CCND1/ARRB2/TCF3/CDK6/DVL1/AXIN1/RYK/RHOA/PRKCA/MTOR/NFATC2/DVL2/NLK	PCPG
WP_WNT_SIGNALING_PATHWAY_AND_PLURIPOTENCY	WP_WNT_SIGNALING_PATHWAY_AND_PLURIPOTENCY	103	0.499603	2.15637	2.88881e-06	1.27112e-05	4.58538e-06	9674	tags=41%, list=18%, signal=34%	PRKCG/WNT11/WNT7B/FZD10/SOX2/PRKCB/FOXD3/FZD9/LDLR/WNT3/PLAU/WNT16/FZD2/LEF1/LRP5/FZD5/WNT3A/PRKCD/MYC/LRRK2/TCF7L1/FZD8/AXIN2/PRKCH/CTNNB1/CCND1/PPP2R1A/WNT10B/PRKCZ/FZD4/WNT9B/WNT5A/DVL1/AXIN1/RHOA/TP53/PRKD1/FBXW2/PRKCA/DVL2/FOSL1/NLK	PCPG
MEBARKI_HCC_PROGENITOR_WNT_DN	MEBARKI_HCC_PROGENITOR_WNT_DN	92	0.486799	2.07563	4.83841e-06	2.04473e-05	7.37603e-06	5756	tags=32%, list=11%, signal=28%	AGR2/MARCO/LY6D/C5orf46/GSTA7P/FA2H/ADARB2/SLIT2/LINC02405/KCNK5/KRT4/SPINK5/PLIN4/DIO2/SLC26A9/PNLIPRP3/KLHL30/PRODH/TRMT9B/GASK1A/PRKAR2B/PTPRQ/LAIR1/BTNL9/LINC01554/MRC1/SLC6A16/FGD3/STOX1	PCPG
WP_WNT_SIGNALING	WP_WNT_SIGNALING	115	0.452881	1.99426	8.83984e-06	3.51128e-05	1.26664e-05	9674	tags=40%, list=18%, signal=33%	PRKCG/WNT11/WNT7B/FZD10/SERPINF1/PRKCB/FZD9/NFATC4/WNT3/GPC4/NFATC1/PLAU/WNT16/FZD2/VANGL2/SFRP2/LEF1/DAAM2/LRP5/NOTUM/FZD5/WNT3A/MYC/PORCN/TCF7L1/FZD8/CTNNB1/CCND1/WNT10B/VANGL1/SOX17/WNT5A/DVL1/AXIN1/FRAT2/PPP3CC/KREMEN1/RYK/RHOA/PRKCA/NFATC2/SFRP4/DVL2/NFATC3/FOSL1/NLK	PCPG
KEGG_WNT_SIGNALING_PATHWAY	KEGG_WNT_SIGNALING_PATHWAY	151	0.413049	1.9213	9.44448e-06	3.7248e-05	1.34366e-05	9674	tags=34%, list=18%, signal=28%	PRKCG/WNT11/WNT7B/FZD10/PRKCB/FZD9/CHP2/NFATC4/WNT3/NFATC1/WNT16/FZD2/VANGL2/SFRP2/LEF1/DAAM2/LRP5/TBL1X/FZD5/WNT3A/TBL1Y/MYC/PORCN/TCF7L1/FZD8/AXIN2/CTNNB1/CCND1/PPP2R1A/WNT10B/VANGL1/FZD4/WNT9B/SOX17/WNT5A/DVL1/AXIN1/PRKX/FRAT2/RUVBL1/RAC2/PPP3CC/RHOA/TP53/PRKCA/NFATC2/SFRP4/DVL2/NFATC3/FOSL1/PPP2R5A/NLK	PCPG
MEBARKI_HCC_PROGENITOR_WNT_UP_CTNNB1_DEPENDENT	MEBARKI_HCC_PROGENITOR_WNT_UP_CTNNB1_DEPENDENT	87	0.477332	2.01955	1.87959e-05	6.92042e-05	2.49643e-05	6894	tags=48%, list=13%, signal=42%	MMP13/RNF43/TYRP1/KLHL4/COL1A2/CCDC80/COL1A1/COL5A2/COL3A1/SERPINE1/DPT/IL1R1/SPARC/CLIC3/SEMA3C/CTHRC1/CCN1/FBLIM1/EYA2/DACT1/LUM/LEF1/PRAG1/KANK1/RGCC/SRPX2/CRISPLD2/NR2F1-AS1/CLDN2/GBP1/PRR5L/BNC2/IGF2BP3/HAPLN1/ITGB4/CARMN/SLC12A8/RBM24/NREP/ARL4C/ARID3A/CSF1R	PCPG
REACTOME_WNT5A_DEPENDENT_INTERNALIZATION_OF_FZD4	REACTOME_WNT5A_DEPENDENT_INTERNALIZATION_OF_FZD4	15	0.78601	2.23322	4.27384e-05	0.000145154	5.2362e-05	10561	tags=80%, list=19%, signal=65%	PRKCG/PRKCB/AP2A1/AP2S1/ARRB2/FZD4/WNT5A/CLTA/CLTB/PRKCA/DVL2/AP2M1	PCPG
MEBARKI_HCC_PROGENITOR_WNT_UP_CTNNB1_INDEPENDENT	MEBARKI_HCC_PROGENITOR_WNT_UP_CTNNB1_INDEPENDENT	24	0.665046	2.21779	0.000153706	0.000457655	0.000165092	6495	tags=58%, list=12%, signal=51%	MDFI/KRT17P1/COL5A1/VCAN/FN1/OLFML3/FAP/ADAM19/LHB/FBN1/PLAUR/MMP2/MANCR/TGFBI	PCPG
WILLERT_WNT_SIGNALING	WILLERT_WNT_SIGNALING	22	0.683299	2.19325	0.000154121	0.000458155	0.000165272	6805	tags=45%, list=12%, signal=40%	GJA1/VCAN/SLC2A1/MSX2/GYPC/TNFRSF11B/ID2/CCND1/EDNRB/EIF3J	PCPG
WP_LNCRNA_IN_CANONICAL_WNT_SIGNALING_AND_COLORECTAL_CANCER	WP_LNCRNA_IN_CANONICAL_WNT_SIGNALING_AND_COLORECTAL_CANCER	98	0.428751	1.84951	0.000187615	0.000547466	0.00019749	9674	tags=41%, list=18%, signal=34%	WNT11/WNT7B/FZD10/SERPINF1/FZD9/WNT3/TFAP2A/PLAU/WNT16/FZD2/SFRP2/LEF1/LRP5/NOTUM/FZD5/WNT3A/MYC/PORCN/EZH2/TCF7L1/FZD8/AXIN2/CTNNB1/CCND1/CDK8/WNT10B/TCF3/SOX17/WNT5A/CDK6/DVL1/AXIN1/FRAT2/RUVBL1/KREMEN1/RYK/SFRP4/DVL2/FOSL1/NLK	PCPG
GOMF_BETA_CATENIN_BINDING	GOMF_BETA_CATENIN_BINDING	87	0.443867	1.94219	0.000223124	0.00079219	0.000320397	8737	tags=36%, list=16%, signal=30%	DACT2/CDH1/GJA1/GLI3/CXADR/DACT1/LEF1/FOXO4/TBL1X/KANK1/AMER2/TRPC4/CDH5/TCF7L1/AXIN2/CTNNB1/BCL9L/CTNNA1/KLF4/SLC9A3R2/SLC9A3R1/SUFU/CTNNA3/FOXO1/PIN1/SOX17/DVL1/AXIN1/TAX1BP3/RORA/RUVBL2	PCPG
REACTOME_TCF_DEPENDENT_SIGNALING_IN_RESPONSE_TO_WNT	REACTOME_TCF_DEPENDENT_SIGNALING_IN_RESPONSE_TO_WNT	231	0.320929	1.59397	0.000306352	0.000842581	0.000303948	9873	tags=30%, list=18%, signal=25%	RSPO1/RNF43/SOX3/SOX2/H3C3/HECW1/H2AJ/WNT3/PSMA8/DACT1/FZD2/SFRP2/LEF1/RSPO3/LRP5/FZD5/H2BC9/LGR4/WNT3A/MYC/CCDC88C/CAV1/KREMEN2/PSMB6/TCF7L1/FZD8/PSMA7/ZNRF3/AXIN2/CTNNB1/RPS27A/UBA52/BCL9L/PPP2R1A/CSNK1G2/TLE2/PSMB7/H2AC20/H3C7/PSMC1/PSMD7/PSMA5/PSMB2/PSMD8/SMARCA4/PSMB3/FZD4/SOX17/PSMB10/WNT5A/DVL1/AXIN1/PSME4/FRAT2/RUVBL1/PSMA4/KREMEN1/RYK/PSMB9/PSMB5/PSMD3/PSMD2/SOX4/DVL2/LEO1/AKT2/PPP2R5A/H…	PCPG
GOBP_NON_CANONICAL_WNT_SIGNALING_PATHWAY	GOBP_NON_CANONICAL_WNT_SIGNALING_PATHWAY	72	0.466121	1.97649	0.000271982	0.00093658	0.000378795	9674	tags=44%, list=18%, signal=37%	WNT11/ARHGEF19/FZD10/DAB2/FZD9/GPC3/GPC4/CTHRC1/DACT1/FZD2/VANGL2/SFRP2/DAAM2/RSPO3/FZD5/CCDC88C/CDC42/FZD8/ZNRF3/GRHL3/VANGL1/SMURF1/FZD4/WNT9B/WNT5A/DVL1/CELSR2/RYK/RHOA/SFRP4/DVL2/NLK	PCPG
WP_WNT_SIGNALING_IN_KIDNEY_DISEASE	WP_WNT_SIGNALING_IN_KIDNEY_DISEASE	36	0.573132	2.08324	0.000429639	0.00114207	0.000411984	9460	tags=50%, list=17%, signal=41%	WNT11/WNT7B/FZD9/WNT3/WNT16/FZD2/LRP5/FZD5/WNT3A/FZD8/CTNNB1/WNT10B/FZD4/WNT9B/WNT5A/DVL1/RHOA/DVL2	PCPG
PID_WNT_SIGNALING_PATHWAY	PID_WNT_SIGNALING_PATHWAY	28	0.612743	2.12486	0.000501266	0.00131066	0.000472799	5446	tags=46%, list=10%, signal=42%	RSPO1/WNT7B/FZD10/FZD9/WNT3/IGFBP4/CTHRC1/FZD2/LRP5/FZD5/WNT3A/KREMEN2/FZD8	PCPG
WP_NCRNAS_INVOLVED_IN_WNT_SIGNALING_IN_HEPATOCELLULAR_CARCINOMA	WP_NCRNAS_INVOLVED_IN_WNT_SIGNALING_IN_HEPATOCELLULAR_CARCINOMA	88	0.416544	1.76533	0.000636577	0.00162003	0.000584402	9873	tags=41%, list=18%, signal=34%	WNT11/WNT7B/FZD10/SERPINF1/FZD9/WNT3/PLAU/WNT16/FZD2/SFRP2/LEF1/LRP5/NOTUM/FZD5/WNT3A/MYC/PORCN/EZH2/TCF7L1/FZD8/CTNNB1/CCND1/WNT10B/KLF4/SOX17/WNT5A/DVL1/AXIN1/FRAT2/KREMEN1/RYK/SFRP4/DVL2/FOSL1/NLK/SOX7	PCPG
GOMF_WNT_ACTIVATED_RECEPTOR_ACTIVITY	GOMF_WNT_ACTIVATED_RECEPTOR_ACTIVITY	16	0.704756	2.0714	0.000993658	0.00289654	0.00117149	8503	tags=56%, list=16%, signal=47%	FZD10/FZD9/TSPAN12/FZD2/LRP5/FZD5/FZD8/FZD4/RYK	PCPG
WP_INFLUENCE_OF_LAMINOPATHIES_ON_WNT_SIGNALING	WP_INFLUENCE_OF_LAMINOPATHIES_ON_WNT_SIGNALING	37	0.542159	1.95858	0.00131211	0.00308605	0.00111324	8684	tags=49%, list=16%, signal=41%	ADIPOQ/SPP1/LEF1/TARBP2/HES5/SLC2A4/PPARG/TCF7L1/CEBPA/CTNNB1/CCND1/CEBPD/WNT10B/LMNA/CDK6/AXIN1/CEBPB/SREBF1	PCPG
MEBARKI_HCC_PROGENITOR_WNT_DN_CTNNB1_INDEPENDENT	MEBARKI_HCC_PROGENITOR_WNT_DN_CTNNB1_INDEPENDENT	17	0.665439	1.95662	0.00265078	0.00575666	0.00207662	7307	tags=65%, list=13%, signal=56%	LY6D/GSTA7P/FA2H/KRT4/PLIN4/PNLIPRP3/TRMT9B/PRKAR2B/FGD3/S100P/ABCD2	PCPG
PID_WNT_NONCANONICAL_PATHWAY	PID_WNT_NONCANONICAL_PATHWAY	32	0.53578	1.89303	0.00266036	0.00577069	0.00208169	9674	tags=47%, list=18%, signal=39%	CTHRC1/FZD2/FZD5/PPARG/CDC42/FLNA/TAB1/ARRB2/PRKCZ/WNT5A/DVL1/RHOA/NFATC2/DVL2/NLK	PCPG
MEBARKI_HCC_PROGENITOR_WNT_DN_BLOCKED_BY_FZD8CRD	MEBARKI_HCC_PROGENITOR_WNT_DN_BLOCKED_BY_FZD8CRD	70	0.418141	1.69135	0.00333689	0.00704018	0.00253963	8127	tags=34%, list=15%, signal=29%	C5orf46/GSTA7P/ADARB2/SLIT2/LINC02405/KCNK5/SPINK5/SLC26A9/PRODH/TRMT9B/GASK1A/PTPRQ/LAIR1/BTNL9/LINC01554/MRC1/SLC6A16/FGD3/STOX1/BCO2/ABCD2/RNF148/CYP7B1/DHRS9	PCPG
GOCC_WNT_SIGNALOSOME	GOCC_WNT_SIGNALOSOME	13	0.715581	1.94081	0.00291935	0.00730703	0.0029553	8072	tags=54%, list=15%, signal=46%	WNT3/ADGRA2/LRP5/LRRK2/CTNNB1/DVL1/AXIN1	PCPG
PID_BETA_CATENIN_DEG_PATHWAY	PID_BETA_CATENIN_DEG_PATHWAY	18	0.610571	1.84154	0.00377138	0.00783776	0.00282735	9460	tags=39%, list=17%, signal=32%	FZD5/WNT3A/AXIN2/CTNNB1/DVL1/AXIN1/DVL2	PCPG
REACTOME_SIGNALING_BY_WNT_IN_CANCER	REACTOME_SIGNALING_BY_WNT_IN_CANCER	34	0.496404	1.78641	0.00421257	0.00864465	0.00311842	8471	tags=35%, list=16%, signal=30%	RNF43/LRP5/FZD5/WNT3A/PORCN/KREMEN2/FZD8/CTNNB1/PPP2R1A/FZD4/AXIN1/KREMEN1	PCPG
WNT_SIGNALING	WNT_SIGNALING	89	0.372798	1.5804	0.00476661	0.00964613	0.00347969	9822	tags=38%, list=18%, signal=31%	WNT11/WNT7B/WNT3/CCN4/RHOU/WNT16/FZD2/LEF1/LRP5/FZD5/WNT3A/RPL13A/MYC/PORCN/GAPDH/TCF7L1/FZD8/CTNNB1/CCND1/PPP2R1A/TLE2/SLC9A3R1/FZD4/SOX17/WNT5A/DVL1/AXIN1/KREMEN1/FBXW2/SFRP4/DVL2/FOSL1/NLK/ACTB	PCPG
BIOCARTA_CTCF_PATHWAY	BIOCARTA_CTCF_PATHWAY	24	0.560243	1.86829	0.00633893	0.012303	0.0044381	10840	tags=38%, list=20%, signal=30%	CD79B/TGFB3/MYC/TGFBR3/TGFBR2/TGFB1/TP53/MTOR/PIK3CG	PCPG
GOBP_WNT_SIGNALING_PATHWAY_INVOLVED_IN_MIDBRAIN_DOPAMINERGIC_NEURON_DIFFERENTIATION	GOBP_WNT_SIGNALING_PATHWAY_INVOLVED_IN_MIDBRAIN_DOPAMINERGIC_NEURON_DIFFERENTIATION	12	0.688376	1.87095	0.00572554	0.013	0.00525778	8503	tags=50%, list=16%, signal=42%	WNT3/WNT3A/CTNNB1/WNT9B/WNT5A/RYK	PCPG
MEBARKI_HCC_PROGENITOR_WNT_DN_CTNNB1_DEPENDENT	MEBARKI_HCC_PROGENITOR_WNT_DN_CTNNB1_DEPENDENT	31	0.50794	1.78615	0.00692399	0.0132583	0.00478271	9033	tags=39%, list=17%, signal=32%	AGR2/MARCO/ADARB2/DIO2/LAIR1/BTNL9/LINC01554/MRC1/BCO2/DHRS9/BEST2/LGALS2	PCPG
MEBARKI_HCC_PROGENITOR_WNT_UP_CTNNB1_DEPENDENT_BLOCKED_BY_FZD8CRD	MEBARKI_HCC_PROGENITOR_WNT_UP_CTNNB1_DEPENDENT_BLOCKED_BY_FZD8CRD	47	0.428802	1.63955	0.00954107	0.0174553	0.00629671	6616	tags=47%, list=12%, signal=41%	TYRP1/KLHL4/COL5A2/COL3A1/SERPINE1/DPT/IL1R1/CLIC3/SEMA3C/ZNF503/LUM/LEF1/PRAG1/KANK1/RGCC/SRPX2/CRISPLD2/NR2F1-AS1/IGF2BP3/HAPLN1/RBM24/ARID3A	PCPG
REACTOME_WNT5A_DEPENDENT_INTERNALIZATION_OF_FZD2_FZD5_AND_ROR2	REACTOME_WNT5A_DEPENDENT_INTERNALIZATION_OF_FZD2_FZD5_AND_ROR2	13	0.646438	1.73209	0.00965446	0.0176179	0.00635537	10561	tags=62%, list=19%, signal=50%	FZD2/FZD5/AP2A1/AP2S1/WNT5A/CLTA/CLTB/AP2M1	PCPG
REACTOME_REPRESSION_OF_WNT_TARGET_GENES	REACTOME_REPRESSION_OF_WNT_TARGET_GENES	14	0.590914	1.64327	0.0160971	0.0278986	0.010064	13860	tags=71%, list=25%, signal=53%	LEF1/MYC/TCF7L1/AXIN2/TLE2/HDAC1/TCF7/CTBP2/TLE4/TLE1	PCPG
PID_BETA_CATENIN_NUC_PATHWAY	PID_BETA_CATENIN_NUC_PATHWAY	80	0.349658	1.4493	0.0177289	0.0304042	0.0109678	7231	tags=26%, list=13%, signal=23%	CDH1/MMP9/IGF2BP1/VCAN/CCN1/LEF1/KRT1/TBL1X/MDFIC/CDX1/MYC/ID2/TCF7L1/MMP2/AXIN2/CTNNB1/CCND1/TLE2/KLF4/MITF/SMARCA4	PCPG
HP_DOWNTURNED_CORNERS_OF_MOUTH	HP_DOWNTURNED_CORNERS_OF_MOUTH	142	0.303476	1.42908	0.0175866	0.0336628	0.0136147	8003	tags=23%, list=15%, signal=20%	FGFRL1/COLEC10/NTNG2/TWIST2/MAGEL2/NOTCH2/GPC4/SHMT2/IGF2/MASP1/FZD2/NDN/MKRN3/DHX37/MEF2C/PIGT/TRAPPC9/CDC42/DLK1/NXN/KDM1A/ATP1A2/KDM4B/WDR4/EEF1A2/ALX4/PACS1/SMC1A/HOXB1/WNT5A/POLR3A/DVL1/EHMT1	PCPG
REACTOME_DEACTIVATION_OF_THE_BETA_CATENIN_TRANSACTIVATING_COMPLEX	REACTOME_DEACTIVATION_OF_THE_BETA_CATENIN_TRANSACTIVATING_COMPLEX	42	0.452502	1.70084	0.0200061	0.0338288	0.0122032	13392	tags=52%, list=25%, signal=40%	SOX3/SOX2/LEF1/TCF7L1/CTNNB1/RPS27A/UBA52/BCL9L/TLE2/SOX17/SOX4/AKT2/HDAC1/SOX7/TCF7/CTNNBIP1/UBC/UBB/ASH2L/CHD8/SOX13/TLE4	PCPG
SANSOM_WNT_PATHWAY_REQUIRE_MYC	SANSOM_WNT_PATHWAY_REQUIRE_MYC	63	0.368515	1.45795	0.0256405	0.0420998	0.0151868	9925	tags=44%, list=18%, signal=36%	ARX/MMP14/IGFBP2/APOD/CCN4/EPHB3/SEMA3C/PTGS2/ID3/LEF1/BAX/MYC/E2F1/ID2/RABEP2/FOXA1/ASCL2/AXIN2/CITED1/SLC1A5/SOX17/TNFRSF12A/RUVBL1/TP53/SOX4/DVL2/NLK/EPHB2	PCPG
REACTOME_DEGRADATION_OF_BETA_CATENIN_BY_THE_DESTRUCTION_COMPLEX	REACTOME_DEGRADATION_OF_BETA_CATENIN_BY_THE_DESTRUCTION_COMPLEX	85	0.552677	3.21044	1e-10	2.95549e-09	2.11553e-09	9317	tags=54%, list=17%, signal=45%	PSMB3/PSMD13/UBA52/PSMA7/PSMB1/PSMD4/PSMB4/PSMB8/PSME2/PSMC5/PSMB6/SEM1/RBX1/PSMB5/PSMC3/PSMA1/PSMA5/PPP2R1A/PSME1/RPS27A/PSMA4/PSMB9/PSMC4/PSMB7/PSMA3/PSMD8/AXIN1/CTBP1/PSMB10/PSMD3/TLE1/FRAT1/PSMD2/FRAT2/HDAC1/PSMB2/PSMD6/TLE5/PSMD14/SKP1/UBB/PSMD9/PSMB11/TLE3/PSMD11/PSMF1	PRAD
REACTOME_FORMATION_OF_THE_BETA_CATENIN_TCF_TRANSACTIVATING_COMPLEX	REACTOME_FORMATION_OF_THE_BETA_CATENIN_TCF_TRANSACTIVATING_COMPLEX	90	0.304683	1.74872	5.37688e-05	0.000467057	0.000334318	7443	tags=37%, list=13%, signal=32%	TERT/H2AX/H2AJ/H4C15/H2BU1/H4C14/H4C8/H2AC7/H2BC11/H3C10/H4C9/H2BC4/H2BC12/RUVBL1/H2BS1/H2AC8/H2BC17/H4C11/H2BC21/H2AC6/TLE1/H2AZ1/H2BC15/MEN1/SMARCA4/H3C6/H2BC8/HDAC1/H2BC6/H2AC20/H3C12/H3C13/PYGO2	PRAD
REACTOME_DEGRADATION_OF_BETA_CATENIN_BY_THE_DESTRUCTION_COMPLEX	REACTOME_DEGRADATION_OF_BETA_CATENIN_BY_THE_DESTRUCTION_COMPLEX	85	0.522297	2.57185	1e-10	5.40875e-09	3.05395e-09	12456	tags=56%, list=23%, signal=43%	PSMB3/SEM1/PSMB8/PSMB1/PSMB9/PSMA7/PSMA5/PSMD13/PSMB7/PSMA4/RBX1/PSMC4/PSMB6/AXIN1/PSMA3/PSMC3/HDAC1/PSMC6/PSMD8/SKP1/CTBP1/PSME1/PSMB4/PSMD4/UBA52/PSME2/CTBP2/PSMC2/PSMD6/PSMD2/UBB/PSMB2/TCF7/UBC/PSMC5/TCF7L2/PSMB10/RPS27A/LEF1/PPP2CA/PPP2R1A/PSMD14/PPP2CB/TLE3/TLE4/PSMF1/TCF7L1/PSMA1	READ
REACTOME_FORMATION_OF_THE_BETA_CATENIN_TCF_TRANSACTIVATING_COMPLEX	REACTOME_FORMATION_OF_THE_BETA_CATENIN_TCF_TRANSACTIVATING_COMPLEX	90	0.511123	2.57174	1e-10	5.40875e-09	3.05395e-09	10648	tags=53%, list=20%, signal=43%	H3C14/H2BC10/H2AC14/H3C13/H3-3A/H2BC7/H4C4/H2AC4/H2BC8/H4C12/H4C3/H2BC3/RUNX3/H2BC6/H4C5/H2BC15/H2BS1/H2BC12/H3C8/H4C15/H3C12/H4C2/H2BC14/H2AJ/HDAC1/H2AB1/H2AZ1/H2BC13/H2BC4/H2BC9/H2AC6/H2AC20/H2AC8/H3C7/H2BC5/H3C6/H4C8/TCF7/TCF7L2/H4C11/RUVBL1/H3-3B/H2AZ2/LEF1/RBBP5/BCL9L/H2BC21/H2BC17	READ
WP_BMP2WNT4FOXO1_PATHWAY_IN_PRIMARY_ENDOMETRIAL_STROMAL_CELL_DIFFERENTIATION	WP_BMP2WNT4FOXO1_PATHWAY_IN_PRIMARY_ENDOMETRIAL_STROMAL_CELL_DIFFERENTIATION	13	0.823783	2.59845	7.12082e-06	9.90155e-05	5.59072e-05	2939	tags=31%, list=5%, signal=29%	LEFTY2/SFRP1/SST/DKK1	READ
PID_WNT_NONCANONICAL_PATHWAY	PID_WNT_NONCANONICAL_PATHWAY	32	0.486932	2.04636	0.000238423	0.00173973	0.000982304	27516	tags=100%, list=51%, signal=49%	CDC42/DVL1/FLNA/RAC1/MAPK10/MAPK9/DVL3/MAPK8/TAB1/RHOA/ARRB2/MAP3K7/PPARG/PRKCZ/NLK/WNT5A/CAMK2A/CTHRC1/TAB2/ROR2/FZD6/DAAM1/NFATC2/DVL2/FZD2/FZD7/CHD7/FZD5/CSNK1A1/YES1/ROCK1/SETDB1	READ
REACTOME_BETA_CATENIN_PHOSPHORYLATION_CASCADE	REACTOME_BETA_CATENIN_PHOSPHORYLATION_CASCADE	17	0.520277	1.80412	0.00625091	0.022116	0.0124874	25722	tags=100%, list=48%, signal=52%	AXIN1/PPP2CA/PPP2R1A/PPP2CB/PPP2R5E/CTNNB1/PPP2R5D/PPP2R5B/GSK3B/FRAT2/PPP2R5A/PPP2R5C/PPP2R1B/FRAT1/APC/AMER1/CSNK1A1	READ
REACTOME_DEACTIVATION_OF_THE_BETA_CATENIN_TRANSACTIVATING_COMPLEX	REACTOME_DEACTIVATION_OF_THE_BETA_CATENIN_TRANSACTIVATING_COMPLEX	42	0.379536	1.69098	0.00643373	0.0226147	0.012769	12293	tags=50%, list=23%, signal=39%	SOX2/CTNNBIP1/HDAC1/AKT2/CTBP1/UBA52/SOX13/UBB/YWHAZ/SOX4/TCF7/UBC/TCF7L2/CBY1/RPS27A/LEF1/RBBP5/BCL9L/TLE3/TLE4/TCF7L1	READ
MEBARKI_HCC_PROGENITOR_WNT_UP_CTNNB1_INDEPENDENT	MEBARKI_HCC_PROGENITOR_WNT_UP_CTNNB1_INDEPENDENT	24	0.436445	1.70629	0.00799158	0.0268475	0.0151589	30217	tags=100%, list=56%, signal=44%	KRT17P1/MANCR/SCG5/ADAM19/PPP2R2C/MDFI/TGFBI/ZNF474/LHB/SPOCK1/MRC2/FAP/COL5A1/SPOCD1/PLAUR/FBN1/PDGFRL/FN1/VCAN/SH3GL3/OLFML3/LRRC15/CGB3/MMP2	READ
PID_WNT_CANONICAL_PATHWAY	PID_WNT_CANONICAL_PATHWAY	20	0.480888	1.78331	0.00840901	0.0279402	0.0157759	27834	tags=100%, list=52%, signal=48%	NKD2/DVL1/AXIN1/CAV1/WNT3A/DVL3/RANBP3/PI4K2A/PIP5K1B/KLHL12/CTNNB1/GSK3A/GSK3B/PPP2R5A/APC/DVL2/CSNK1G1/CUL3/FZD5/LRP6	READ
GOCC_BETA_CATENIN_DESTRUCTION_COMPLEX	GOCC_BETA_CATENIN_DESTRUCTION_COMPLEX	11	0.653823	1.96222	0.00440962	0.0311536	0.0219052	4883	tags=36%, list=9%, signal=33%	CTNNBIP1/SIAH1/CACYBP/AXIN1	READ
GOCC_BETA_CATENIN_TCF_COMPLEX	GOCC_BETA_CATENIN_TCF_COMPLEX	13	0.607014	1.9137	0.00502319	0.0336715	0.0236756	12293	tags=62%, list=23%, signal=47%	TCF7/TCF7L2/LEF1/LDB1/BCL9L/TLE3/TLE4/TCF7L1	READ
MEBARKI_HCC_PROGENITOR_WNT_UP_CTNNB1_DEPENDENT	MEBARKI_HCC_PROGENITOR_WNT_UP_CTNNB1_DEPENDENT	87	0.260345	1.29047	0.0143467	0.0414684	0.0234143	3217	tags=13%, list=6%, signal=12%	CLDN2/IGFL1/ST6GAL2/MAGED4B/IGFL3/LINC01705/HAPLN1/DPT/NKD2/PDLIM7/NOG	READ
PID_BETA_CATENIN_DEG_PATHWAY	PID_BETA_CATENIN_DEG_PATHWAY	18	0.47934	1.69165	0.0174363	0.0483102	0.0272774	27916	tags=100%, list=52%, signal=48%	DVL1/AXIN1/SKP1/WNT3A/DVL3/CSNK1E/CTNNB1/GSK3A/CUL1/GSK3B/AXIN2/APC/CSNK1D/DVL2/FZD5/CSNK1A1/LRP6/SSPOP	READ
REACTOME_SIGNALING_BY_WNT	REACTOME_SIGNALING_BY_WNT	329	0.379612	1.9667	2.9e-09	3.69e-08	2.07e-08	9565	tags=34%, list=17%, signal=29%	TERT/WNT10A/WNT6/WNT7B/WNT4/H2AC14/H3C7/KREMEN2/H2AB1/RSPO4/WNT8A/WNT5B/WNT2/H3C11/WNT16/GNGT2/H3C3/AP2S1/DKK1/H4C11/H2AC20/PSMB9/CSNK2B/PSME2/H4C3/WNT1/RNF43/GNG13/PSMB3/WNT2B/PSMB10/H3C14/PSMA1/GNG5/WNT8B/PSMA7/H2AX/PSMA5/SEM1/PSMD2/H2BC10/CLTA/PSMB1/H4C1/PSMB11/RAC3/PSMB8/PSMC4/FRAT2/PSMB6/PFN1/PSMB7/PSMB2/PSMD8/RAC2/PRKCG/FRAT1/PDE6G/UBA52/PSME1/ARRB2/PSMB4/H2BC3/RBX1/PSMD13/H3C8/PSMC3/DVL1/P…	SARC
REACTOME_WNT_LIGAND_BIOGENESIS_AND_TRAFFICKING	REACTOME_WNT_LIGAND_BIOGENESIS_AND_TRAFFICKING	26	0.776348	2.58882	3.27e-08	3.47e-07	1.95e-07	3419	tags=42%, list=6%, signal=40%	WNT10A/WNT6/WNT7B/WNT4/WNT8A/WNT5B/WNT2/WNT16/WNT1/WNT2B/WNT8B	SARC
REACTOME_TCF_DEPENDENT_SIGNALING_IN_RESPONSE_TO_WNT	REACTOME_TCF_DEPENDENT_SIGNALING_IN_RESPONSE_TO_WNT	232	0.386352	1.90511	2.49e-07	2.3e-06	1.29e-06	9565	tags=37%, list=17%, signal=31%	TERT/WNT4/H2AC14/H3C7/KREMEN2/H2AB1/RSPO4/WNT8A/H3C11/H3C3/DKK1/H4C11/H2AC20/PSMB9/CSNK2B/PSME2/H4C3/WNT1/RNF43/PSMB3/PSMB10/H3C14/PSMA1/WNT8B/PSMA7/H2AX/PSMA5/SEM1/PSMD2/H2BC10/PSMB1/H4C1/PSMB11/PSMB8/PSMC4/FRAT2/PSMB6/PSMB7/PSMB2/PSMD8/FRAT1/UBA52/PSME1/PSMB4/H2BC3/RBX1/PSMD13/H3C8/PSMC3/DVL1/PSMC5/H2BC17/RUVBL1/H2AC4/PSMA6/H2AJ/H4C4/PSMA3/H3C1/PSMA4/H3C2/PSMD4/H4C2/PSMB5/SMURF2/DKK4/PSMD14/H4C…	SARC
REACTOME_DEGRADATION_OF_BETA_CATENIN_BY_THE_DESTRUCTION_COMPLEX	REACTOME_DEGRADATION_OF_BETA_CATENIN_BY_THE_DESTRUCTION_COMPLEX	85	0.524183	2.24297	7.73e-07	6.48e-06	3.65e-06	12529	tags=55%, list=22%, signal=43%	PSMB9/PSME2/PSMB3/PSMB10/PSMA1/PSMA7/PSMA5/SEM1/PSMD2/PSMB1/PSMB11/PSMB8/PSMC4/FRAT2/PSMB6/PSMB7/PSMB2/PSMD8/FRAT1/UBA52/PSME1/PSMB4/RBX1/PSMD13/PSMC3/PSMC5/PSMA6/PSMA3/PSMA4/PSMD4/PSMB5/PSMD14/PPP2R1A/PSMD3/PSMC2/PSMD9/RPS27A/MYC/AXIN1/PSMD6/PSMD11/CTBP1/PSMD7/PSMD12/PSMD10/PSME4/PSMC6	SARC
REACTOME_BETA_CATENIN_INDEPENDENT_WNT_SIGNALING	REACTOME_BETA_CATENIN_INDEPENDENT_WNT_SIGNALING	146	0.420399	1.95917	3.29e-06	2.4e-05	1.35e-05	9493	tags=40%, list=17%, signal=34%	WNT4/WNT5B/GNGT2/AP2S1/PSMB9/PSME2/WNT1/GNG13/PSMB3/PSMB10/PSMA1/GNG5/PSMA7/PSMA5/SEM1/PSMD2/CLTA/PSMB1/PSMB11/RAC3/PSMB8/PSMC4/PSMB6/PFN1/PSMB7/PSMB2/PSMD8/RAC2/PRKCG/PDE6G/UBA52/PSME1/ARRB2/PSMB4/PSMD13/PSMC3/DVL1/PSMC5/AP2M1/PSMA6/GNB2/PSMA3/PSMA4/CLTB/PSMD4/PSMB5/SMURF2/PSMD14/PLCB2/FZD8/FZD2/PSMD3/PSMC2/GNG3/PSMD9/RAC1/ITPR3/RPS27A/AP2A2	SARC
REACTOME_FORMATION_OF_THE_BETA_CATENIN_TCF_TRANSACTIVATING_COMPLEX	REACTOME_FORMATION_OF_THE_BETA_CATENIN_TCF_TRANSACTIVATING_COMPLEX	90	0.41739	1.79908	0.000439596	0.00193242	0.00108704	12281	tags=44%, list=22%, signal=35%	TERT/H2AC14/H3C7/H2AB1/H3C11/H3C3/H4C11/H2AC20/H4C3/H3C14/H2AX/H2BC10/H4C1/H2BC3/H3C8/H2BC17/RUVBL1/H2AC4/H2AJ/H4C4/H3C1/H3C2/H4C2/H4C14/H3C12/H2BC9/H2BC7/H2AC8/H2BC13/H3C10/H2AZ1/MYC/MEN1/H2BC8/H2BC14/H4C6/H2BC5/H4C13/H3-3B/H4C9	SARC
WP_WNT_SIGNALING_IN_KIDNEY_DISEASE	WP_WNT_SIGNALING_IN_KIDNEY_DISEASE	36	0.519637	1.90719	0.00156969	0.00589642	0.0033169	3221	tags=28%, list=6%, signal=26%	WNT10A/WNT6/WNT7B/WNT4/WNT5B/WNT2/WNT16/WNT1/FZD9/WNT2B	SARC
WP_WNT_SIGNALING_PATHWAY_AND_PLURIPOTENCY	WP_WNT_SIGNALING_PATHWAY_AND_PLURIPOTENCY	103	0.35033	1.54984	0.00398785	0.0132261	0.00744008	11071	tags=32%, list=20%, signal=26%	FOSL1/WNT10A/WNT6/WNT7B/WNT4/WNT5B/WNT2/WNT16/WNT1/FZD9/WNT2B/PLAU/PPP2R3B/PRKCG/FRAT1/DVL1/CD44/PPM1J/PPP2R1A/PTPA/FZD8/FZD2/CCND3/NKD2/FZD10/PRKCQ/POU5F1/WNT3A/MYC/AXIN1/WNT11/WNT10B/MMP7	SARC
WP_LNCRNA_IN_CANONICAL_WNT_SIGNALING_AND_COLORECTAL_CANCER	WP_LNCRNA_IN_CANONICAL_WNT_SIGNALING_AND_COLORECTAL_CANCER	98	0.365936	1.59853	0.00484761	0.0155123	0.00872614	8782	tags=29%, list=16%, signal=24%	FOSL1/WNT10A/WNT6/WNT7B/NOTUM/WNT4/WNT5B/WNT2/WNT16/DKK1/CSNK2B/WNT1/FZD9/WNT2B/PLAU/FRAT2/FRAT1/DVL1/RUVBL1/DKK4/MACROH2A2/FZD8/FZD2/CDK6/CCND3/PORCN/NKD2/FZD10	SARC
WP_NCRNAS_INVOLVED_IN_WNT_SIGNALING_IN_HEPATOCELLULAR_CARCINOMA	WP_NCRNAS_INVOLVED_IN_WNT_SIGNALING_IN_HEPATOCELLULAR_CARCINOMA	88	0.377087	1.62128	0.00485945	0.0155323	0.00873738	8782	tags=31%, list=16%, signal=26%	FOSL1/WNT10A/WNT6/WNT7B/NOTUM/WNT4/WNT5B/WNT2/WNT16/DKK1/CSNK2B/WNT1/FZD9/WNT2B/PLAU/FRAT2/FRAT1/DVL1/MIR320A/DKK4/FZD8/FZD2/DANCR/CCND3/PORCN/NKD2/FZD10	SARC
MEBARKI_HCC_PROGENITOR_WNT_UP	MEBARKI_HCC_PROGENITOR_WNT_UP	197	0.285372	1.38349	0.00962385	0.0275279	0.0154852	5087	tags=15%, list=9%, signal=13%	TRIM55/TYRP1/MYL2/CXCL3/SERPINE1/NOG/LINC01705/TMEM158/CDCP1/MANCR/PKP3/CLIC3/NDRG4/MMP13/PLAUR/IGF2BP3/LHB/SLC7A5/CCR1/RNF43/CSF1R/CENPVL3/DCBLD2/PTPN22/GCNT1/MILR1/LFNG/LCP1/CSRP3	SARC
WP_WNT_SIGNALING	WP_WNT_SIGNALING	115	0.312613	1.40107	0.015786	0.0416361	0.0234215	9565	tags=28%, list=17%, signal=23%	FOSL1/WNT10A/WNT6/WNT7B/NOTUM/WNT4/WNT5B/WNT2/WNT16/DKK1/CSNK2B/WNT1/FZD9/WNT2B/PLAU/FRAT2/PRKCG/FRAT1/DVL1/PPP3R2/DKK4/PLCB2/FZD8/FZD2/NFATC2/CCND3/PORCN/NKD2/FZD10/RAC1/CTNNBIP1/WNT3A	SARC
MEBARKI_HCC_PROGENITOR_WNT_UP_BLOCKED_BY_FZD8CRD	MEBARKI_HCC_PROGENITOR_WNT_UP_BLOCKED_BY_FZD8CRD	124	0.309081	1.40184	0.0162974	0.042721	0.0240318	2720	tags=10%, list=5%, signal=10%	TRIM55/TYRP1/MYL2/SERPINE1/NOG/LINC01705/TMEM158/CDCP1/CLIC3/NDRG4/IGF2BP3/SLC7A5/CCR1	SARC
GOBP_POSITIVE_REGULATION_OF_CANONICAL_WNT_SIGNALING_PATHWAY	GOBP_POSITIVE_REGULATION_OF_CANONICAL_WNT_SIGNALING_PATHWAY	107	-0.364987	-1.4916	0.0106421	0.0440212	0.0296275	11654	tags=26%, list=21%, signal=21%	EDA/UBR5/LYPD6/SEMA5A/ADGRA2/EGF/TBL1X/DLX5/FGF9/DACT1/USP34/GPC5/RSPO3/COL1A1/FGF10/MIR26A1/LRRK2/SFRP4/ILK/KANK1/ZBED3/DAAM2/FGFR2/MIR145/RSPO2/SFRP2/LGR5/LGR6	SARC
REACTOME_FORMATION_OF_THE_BETA_CATENIN_TCF_TRANSACTIVATING_COMPLEX	REACTOME_FORMATION_OF_THE_BETA_CATENIN_TCF_TRANSACTIVATING_COMPLEX	90	0.625017	3.05807	1e-10	2.83632e-09	1.99224e-09	9101	tags=56%, list=16%, signal=47%	H2AC14/H3C11/H3C8/H3C3/H3C2/H2BC10/H4C6/H3C12/RUNX3/H3C7/H2AX/H2BC9/H3C14/H3C1/H2BC11/H4C4/H4C1/H2AC4/H2BS1/H4C12/RUVBL1/H3C10/H2BC14/H4C2/H4C3/H2BC17/H2BC8/H4C14/H4C15/TERT/LEF1/H2AZ1/H2AC20/H2BC13/MEN1/AXIN2/H2BC6/HDAC1/H4C11/SMARCA4/H2AC8/H3C13/H2BC3/RBBP5/TCF7L1/CTNNB1/PYGO2/H2BU1/TCF7/H4C13	SKCM
REACTOME_TCF_DEPENDENT_SIGNALING_IN_RESPONSE_TO_WNT	REACTOME_TCF_DEPENDENT_SIGNALING_IN_RESPONSE_TO_WNT	232	0.380128	2.13974	8.3327e-10	2.09836e-08	1.4739e-08	9369	tags=38%, list=17%, signal=32%	RSPO4/H2AC14/H3C11/DKK1/H3C8/H3C3/H3C2/H2BC10/H4C6/SOST/H3C12/LGR5/RUNX3/H3C7/H2AX/H2BC9/H3C14/H3C1/H2BC11/H4C4/H4C1/H2AC4/FZD2/H2BS1/H4C12/RUVBL1/H3C10/H2BC14/H4C2/H4C3/PSMB2/H2BC17/H2BC8/H4C14/H4C15/TERT/LEF1/H2AZ1/H2AC20/PSMD2/PPP2R1B/H2BC13/PSMC4/PSMC3/SOX3/PSMB3/MEN1/AXIN2/H2BC6/PSMD13/PSMA8/HDAC1/H4C11/PSMD1/FZD5/SMARCA4/PSMB6/PSMC5/H2AC8/PSMD11/H3C13/PSMD14/PSMD3/PSMA5/WNT3/H2BC3/AXIN1/CSN…	SKCM
REACTOME_SIGNALING_BY_WNT	REACTOME_SIGNALING_BY_WNT	329	0.319843	1.93835	1.20744e-08	2.54176e-07	1.78534e-07	9648	tags=35%, list=17%, signal=29%	RSPO4/H2AC14/H3C11/DKK1/H3C8/H3C3/H3C2/H2BC10/H4C6/SOST/PDE6G/H3C12/PARD6A/LGR5/RUNX3/H3C7/H2AX/H2BC9/H3C14/H3C1/H2BC11/H4C4/H4C1/H2AC4/WNT6/GNG13/FZD2/H2BS1/H4C12/AP2S1/RUVBL1/RAC3/H3C10/H2BC14/H4C2/H4C3/PSMB2/H2BC17/PLCB3/H2BC8/H4C14/H4C15/TERT/LEF1/H2AZ1/H2AC20/PFN1/PSMD2/PPP2R1B/H2BC13/PSMC4/PSMC3/SOX3/PRKCB/PSMB3/MEN1/AXIN2/H2BC6/PSMD13/PSMA8/HDAC1/H4C11/PSMD1/FZD5/SMARCA4/AP2A1/AP2M1/PSMB6/…	SKCM
REACTOME_DEGRADATION_OF_BETA_CATENIN_BY_THE_DESTRUCTION_COMPLEX	REACTOME_DEGRADATION_OF_BETA_CATENIN_BY_THE_DESTRUCTION_COMPLEX	85	0.433642	2.13988	1.59402e-05	0.000165195	0.000116034	11777	tags=53%, list=21%, signal=42%	PSMB2/LEF1/PSMD2/PPP2R1B/PSMC4/PSMC3/PSMB3/AXIN2/PSMD13/PSMA8/HDAC1/PSMD1/PSMB6/PSMC5/PSMD11/PSMD14/PSMD3/PSMA5/AXIN1/PSMD4/PSMB1/PSME3/PSME4/PSMB5/PSMD7/TCF7L1/PSMA4/CTNNB1/TCF7/PSMD12/PPP2R1A/PSMB7/PSMF1/PSMA7/PSMD8/PSMB4/PPP2R5B/PSMB9/PSMB10/PSME2/TLE5/TLE3/CUL1/PSMD6/UBB	SKCM
MEBARKI_HCC_PROGENITOR_WNT_DN_CTNNB1_DEPENDENT	MEBARKI_HCC_PROGENITOR_WNT_DN_CTNNB1_DEPENDENT	31	-0.606068	-1.86946	0.0001257	0.00105023	0.000737684	7655	tags=35%, list=14%, signal=31%	JRK/LINC01554/PDE8B/VSIG1/AGR2/GPC6/NR3C2/ARHGAP20/LINC00482/BTNL9/ADARB2	SKCM
MEBARKI_HCC_PROGENITOR_WNT_UP_CTNNB1_INDEPENDENT	MEBARKI_HCC_PROGENITOR_WNT_UP_CTNNB1_INDEPENDENT	24	0.486925	1.79883	0.00848816	0.0377415	0.0265098	8351	tags=46%, list=15%, signal=39%	SPOCD1/PLAUR/MDFI/CGB3/LHB/SH3GL3/VCAN/TGFBI/OLFML3/LRRC15/KRT17P1	SKCM
MEBARKI_HCC_PROGENITOR_WNT_DN_CTNNB1_DEPENDENT_BLOCKED_BY_FZD8CRD	MEBARKI_HCC_PROGENITOR_WNT_DN_CTNNB1_DEPENDENT_BLOCKED_BY_FZD8CRD	21	-0.563257	-1.59811	0.0111287	0.0463825	0.0325793	6697	tags=29%, list=12%, signal=25%	LINC01554/PDE8B/NR3C2/LINC00482/BTNL9/ADARB2	SKCM
BIOCARTA_WNT_PATHWAY	BIOCARTA_WNT_PATHWAY	24	0.622244	2.81454	5.06e-08	1.04e-06	7.01e-07	21592	tags=100%, list=38%, signal=62%	HNF1A/CCND1/AXIN1/HDAC1/DVL1/CTBP1/TAB1/WIF1/PPARD/MYC/FRAT1/CSNK2A1/PPP2CA/CTNNB1/GSK3B/TLE1/NLK/WNT1/MAP3K7/CREBBP/BTRC/SMAD4/FZD1/APC	STAD
REACTOME_SIGNALING_BY_WNT_IN_CANCER	REACTOME_SIGNALING_BY_WNT_IN_CANCER	34	0.518224	2.44715	8.9e-08	1.67e-06	1.12e-06	5884	tags=38%, list=10%, signal=34%	KREMEN2/FZD5/AXIN1/DKK2/DKK1/RNF43/LRP5/CTBP1/KREMEN1/PPP2R1B/PPP2R1A/PPP2R5D/CTBP2	STAD
REACTOME_BETA_CATENIN_PHOSPHORYLATION_CASCADE	REACTOME_BETA_CATENIN_PHOSPHORYLATION_CASCADE	17	0.622167	2.43449	2.77e-05	0.000234728	0.000157612	21592	tags=100%, list=38%, signal=62%	FRAT2/AXIN1/PPP2R1B/PPP2R1A/PPP2R5D/FRAT1/PPP2CA/CTNNB1/PPP2CB/GSK3B/PPP2R5A/AMER1/CSNK1A1/PPP2R5E/PPP2R5C/PPP2R5B/APC	STAD
GOCC_BETA_CATENIN_DESTRUCTION_COMPLEX	GOCC_BETA_CATENIN_DESTRUCTION_COMPLEX	11	0.637613	2.27197	0.000626355	0.00455951	0.00331283	10725	tags=64%, list=19%, signal=52%	AXIN1/CACYBP/GSK3A/CTNNBIP1/CTNNB1/AXIN2/GSK3B	STAD
PID_BETA_CATENIN_DEG_PATHWAY	PID_BETA_CATENIN_DEG_PATHWAY	18	0.407514	1.63552	0.00451328	0.0185546	0.0124588	10893	tags=61%, list=19%, signal=49%	FZD5/AXIN1/DVL1/GSK3A/DVL2/CTNNB1/CSNK1D/AXIN2/DVL3/GSK3B/CUL1	STAD
WP_REGULATION_OF_WNT_BCATENIN_SIGNALING_BY_SMALL_MOLECULE_COMPOUNDS	WP_REGULATION_OF_WNT_BCATENIN_SIGNALING_BY_SMALL_MOLECULE_COMPOUNDS	17	0.410669	1.60691	0.00943776	0.034567	0.0232106	33669	tags=100%, list=59%, signal=41%	AXIN1/MBOAT1/DVL2/CTNNB1/GSK3B/WNT1/FZD8/CSNK1A1/TNKS/LEF1/FZD1/LRP1/APC/DKK3/SFRP4/TCF4/FZD7	STAD
MEBARKI_HCC_PROGENITOR_WNT_DN_CTNNB1_INDEPENDENT	MEBARKI_HCC_PROGENITOR_WNT_DN_CTNNB1_INDEPENDENT	17	-0.602657	-1.54287	0.0140798	0.0478026	0.0320978	6419	tags=35%, list=11%, signal=31%	ABCD2/PRKAR2B/KRT4/PNLIPRP3/ITGA8/PLIN4	STAD
REACTOME_FORMATION_OF_THE_BETA_CATENIN_TCF_TRANSACTIVATING_COMPLEX	REACTOME_FORMATION_OF_THE_BETA_CATENIN_TCF_TRANSACTIVATING_COMPLEX	90	0.537961	2.62327	1e-10	1.53949e-09	8.1549e-10	12404	tags=63%, list=23%, signal=49%	H2AB1/H3C3/H2AC4/H2BC12/H2BC14/H2BC17/H2BC11/H2AC6/H4C9/H3C13/H4-16/H4C13/H3C7/H3C1/H4C11/H3C11/H4C14/RUVBL1/H3C12/H4C6/H2BU1/ASH2L/H2BC1/H3C2/TERT/H2BC4/H4C12/H2AC14/H2BC7/H4C4/H2BC9/H4C1/H4C3/H3C8/H3C4/H2BC13/H4C8/RBBP5/H3C14/H2BC15/H2AC7/H2AZ1/KMT2D/H2BC21/H2BC8/H2BC6/H2BC10/H3C6/H2BC3/MEN1/H2BS1/EP300/SMARCA4/H3C10/TCF7/PYGO2/HDAC1	TGCT
MEBARKI_HCC_PROGENITOR_WNT_UP_CTNNB1_DEPENDENT	MEBARKI_HCC_PROGENITOR_WNT_UP_CTNNB1_DEPENDENT	87	-0.702383	-2.28124	1e-10	1.53949e-09	8.1549e-10	8744	tags=52%, list=16%, signal=44%	SLC26A2/IGFL3/PDLIM7/PHLDB1/CCDC80/IL1R1/NREP/KLHL4/CLIC3/EYA2/LEF1/RDH10/CCN1/CRISPLD2/PITX2/CLSTN2/SPARC/HAPLN1/PAMR1/PRICKLE2/ITGB4/CSRP3/CTHRC1/SRPX2/NR2F1-AS1/HMCN1/DLX5/CXCL3/IGFL1/DPT/LUM/COL5A2/TYRP1/IGFBP5/COL1A2/CARMN/COL3A1/ST6GAL2/PI15/COL1A1/EPYC/SEMA3C/MMP13/MMP7/CLDN2	TGCT
MEBARKI_HCC_PROGENITOR_WNT_UP	MEBARKI_HCC_PROGENITOR_WNT_UP	197	-0.626342	-2.17297	1e-10	1.53949e-09	8.1549e-10	10382	tags=46%, list=19%, signal=37%	SLC38A3/CCNG2/DPYSL3/PRSS23/EPHB2/MMP2/ITGA5/LYPD1/SLC26A2/STK32B/TNRC18P2/POTEM/IGFL3/PDLIM7/GLIPR1/EXT1/PHLDB1/CCDC80/IL1R1/LAYN/CFAP74/KLHL4/CLIC3/DNM3/TNFAIP6/CRACDL/FN1/EYA2/TEX15/ZNF827/LEF1/RDH10/JAM2/CCN1/VCAN/CRISPLD2/PITX2/CLSTN2/PDGFRL/SPARC/HAPLN1/PDLIM3/MRC2/PAMR1/MANCR/PRICKLE2/ALDH3A1/ITGB4/OLFML3/RARG/CSRP3/BMP1/MYL2/CTHRC1/SRPX2/ADAM12/RSPO3/KIF26B/FAP/RASSF9/FBN1/NR2F1-AS1/HMCN1…	TGCT
GOBP_CELL_CELL_SIGNALING_BY_WNT	GOBP_CELL_CELL_SIGNALING_BY_WNT	449	-0.469446	-1.66841	3.52459e-10	8.49582e-09	4.76953e-09	10393	tags=28%, list=19%, signal=23%	GPC5/PKD1/ANKRD6/FERMT1/TNIK/MIR26A1/CMAHP/YAP1/APC2/DRD2/DKK3/SOST/TRABD2A/CALCOCO1/FRMD8P1/SHH/EGF/TMEM170B/SFRP2/EXT1/TLE2/MITF/PRKAA2/VGLL4/TMEM198/FERMT2/PLPP3/VAX2/TMEM88/OPRM1/PYGO1/LRRK2/LYPD6/GPC3/NOTCH1/NPHP3/ITGA3/SULF2/FZD6/ROR1/CDK14/ARHGEF19/IGFBP4/PTPRO/LRP1/WNT7A/MED12/DAB2/MDFIC/CPZ/NDRG2/CXXC4/NOTUM/WNT5A/CTNND2/LEF1/WNT1/DKK1/EGR1/SPEF1/SDC1/DCDC2/CAV1/EDNRB/ZEB2/LBX2/MLLT3/PRI…	TGCT
MEBARKI_HCC_PROGENITOR_WNT_UP_BLOCKED_BY_FZD8CRD	MEBARKI_HCC_PROGENITOR_WNT_UP_BLOCKED_BY_FZD8CRD	124	-0.59381	-1.98986	1.64761e-09	2.10576e-08	1.11545e-08	10288	tags=41%, list=19%, signal=33%	CCNG2/DPYSL3/PRSS23/EPHB2/LYPD1/SLC26A2/STK32B/PDLIM7/EXT1/PHLDB1/IL1R1/LAYN/CFAP74/KLHL4/CLIC3/DNM3/CRACDL/FN1/ZNF827/LEF1/RDH10/VCAN/CRISPLD2/PITX2/HAPLN1/PAMR1/PRICKLE2/ALDH3A1/RARG/MYL2/SRPX2/RSPO3/KIF26B/FBN1/NR2F1-AS1/LCE1A/MOXD1/THBS2/DPT/LUM/COL5A2/DCN/TYRP1/IGFBP5/CARMN/TGFB2/COL3A1/ST6GAL2/PI15/EPYC/SEMA3C	TGCT
MEBARKI_HCC_PROGENITOR_WNT_UP_CTNNB1_DEPENDENT_BLOCKED_BY_FZD8CRD	MEBARKI_HCC_PROGENITOR_WNT_UP_CTNNB1_DEPENDENT_BLOCKED_BY_FZD8CRD	47	-0.717027	-2.16467	4.43447e-08	4.26828e-07	2.26097e-07	9230	tags=57%, list=17%, signal=48%	LYPD1/SLC26A2/PDLIM7/PHLDB1/IL1R1/KLHL4/CLIC3/LEF1/RDH10/CRISPLD2/PITX2/HAPLN1/PAMR1/PRICKLE2/SRPX2/NR2F1-AS1/DPT/ZNF503/LUM/COL5A2/TYRP1/IGFBP5/COL3A1/ST6GAL2/PI15/EPYC/SEMA3C	TGCT
GOBP_CANONICAL_WNT_SIGNALING_PATHWAY	GOBP_CANONICAL_WNT_SIGNALING_PATHWAY	308	-0.47976	-1.69059	5.826e-08	8.42595e-07	4.73031e-07	9469	tags=27%, list=17%, signal=22%	YAP1/APC2/DKK3/SOST/FRMD8P1/SHH/EGF/TMEM170B/SFRP2/EXT1/TLE2/MITF/TMEM198/PLPP3/TMEM88/PYGO1/LRRK2/LYPD6/GPC3/NOTCH1/NPHP3/FZD6/CDK14/IGFBP4/PTPRO/WNT7A/MED12/DAB2/NOTUM/WNT5A/CTNND2/LEF1/WNT1/DKK1/EGR1/SDC1/CAV1/EDNRB/ZEB2/MLLT3/PRICKLE1/ZBED3/ZNF703/NKD1/WWTR1/FRZB/SOX7/WNT10A/WLS/WNT8B/RBMS3/RARG/SCEL/LGR5/CTHRC1/EGFR/SOX9/RSPO3/SFRP1/FZD2/FZD1/DAAM2/SEMA5A/EDN1/RSPO1/SNAI2/WNT4/ADGRA2/FGF10/D…	TGCT
REACTOME_DEGRADATION_OF_BETA_CATENIN_BY_THE_DESTRUCTION_COMPLEX	REACTOME_DEGRADATION_OF_BETA_CATENIN_BY_THE_DESTRUCTION_COMPLEX	85	0.444429	2.14973	4.50605e-07	3.69414e-06	1.95684e-06	13432	tags=60%, list=24%, signal=45%	PSMA8/FRAT2/FRAT1/PSMB6/UBA52/PSMB7/PSMB1/PPP2R1B/PSMB3/PSMD8/PSMC4/PSMB4/PSMA5/PSME4/PSME3/PSMC5/PSMD1/BTRC/PSMD13/PSMD12/PSMD14/SEM1/PSMA7/PSMD6/PSMC3/UBB/PSMD4/PSMB5/RPS27A/PSMC2/PSMD2/PSMD11/PSMA6/PSMB2/PSMD3/PSMA1/RBX1/PPP2R1A/PSMC6/CUL1/TCF7/PSMC1/AXIN1/PSMA4/PSMD9/HDAC1/PSMD7/PSMA3/PSMD5/SKP1/PPP2R5A	TGCT
GOBP_REGULATION_OF_WNT_SIGNALING_PATHWAY	GOBP_REGULATION_OF_WNT_SIGNALING_PATHWAY	332	-0.459622	-1.62459	4.98089e-07	5.75375e-06	3.23014e-06	10139	tags=27%, list=18%, signal=22%	ANKRD6/FERMT1/MIR26A1/CMAHP/YAP1/APC2/DKK3/SOST/TRABD2A/FRMD8P1/SHH/EGF/TMEM170B/SFRP2/TLE2/VGLL4/TMEM198/PLPP3/TMEM88/LRRK2/LYPD6/GPC3/NOTCH1/NPHP3/ITGA3/SULF2/FZD6/CDK14/IGFBP4/PTPRO/LRP1/DAB2/MDFIC/CXXC4/NOTUM/WNT5A/CTNND2/LEF1/DKK1/EGR1/SPEF1/DCDC2/CAV1/ZEB2/LBX2/MLLT3/PRICKLE1/ZBED3/ZNF703/NKD1/WWTR1/NFATC4/FRZB/SOX7/WLS/RBMS3/HIC1/SCEL/LGR5/CTHRC1/APCDD1L/EGFR/FOXL1/SOX9/RSPO3/SFRP1/FZD1/DA…	TGCT
GOBP_NON_CANONICAL_WNT_SIGNALING_PATHWAY	GOBP_NON_CANONICAL_WNT_SIGNALING_PATHWAY	72	-0.618412	-1.97325	1.33514e-06	1.36884e-05	7.68462e-06	7175	tags=36%, list=13%, signal=31%	GPC3/NPHP3/FZD6/ROR1/ARHGEF19/WNT7A/MED12/DAB2/WNT5A/DKK1/SPEF1/LBX2/MLLT3/PRICKLE1/NKD1/FRZB/PRICKLE2/CTHRC1/RSPO3/SFRP1/FZD2/FZD1/DAAM2/WNT4/GPC6/MYOC	TGCT
GOBP_REGULATION_OF_CANONICAL_WNT_SIGNALING_PATHWAY	GOBP_REGULATION_OF_CANONICAL_WNT_SIGNALING_PATHWAY	256	-0.466836	-1.6274	1.36455e-06	1.3924e-05	7.81691e-06	10139	tags=27%, list=18%, signal=22%	ANKRD6/FERMT1/MIR26A1/YAP1/APC2/DKK3/SOST/FRMD8P1/SHH/EGF/TMEM170B/SFRP2/TLE2/TMEM198/TMEM88/LRRK2/LYPD6/GPC3/NOTCH1/NPHP3/FZD6/CDK14/IGFBP4/PTPRO/DAB2/NOTUM/WNT5A/CTNND2/DKK1/EGR1/CAV1/ZEB2/MLLT3/PRICKLE1/ZBED3/ZNF703/NKD1/WWTR1/FRZB/SOX7/WLS/RBMS3/SCEL/LGR5/CTHRC1/EGFR/SOX9/RSPO3/SFRP1/FZD1/DAAM2/SEMA5A/RSPO1/SNAI2/ADGRA2/FGF10/DLX5/AMER2/DACT3/GLI3/TBX18/TNN/BICC1/MIR145/GREM1/RSPO2/DKK2/COL1A1	TGCT
SANSOM_WNT_PATHWAY_REQUIRE_MYC	SANSOM_WNT_PATHWAY_REQUIRE_MYC	63	-0.606542	-1.89439	1.0255e-05	6.40967e-05	3.3953e-05	10023	tags=37%, list=18%, signal=30%	EPHB2/BMP7/APOD/EPHB3/FZD6/ASCL2/ID2/LEF1/NKD1/FRZB/MMP14/TNFRSF19/LGR5/FOXA1/SOX9/PTGS2/PLAT/EDN1/SIM2/CCN4/MSX1/SEMA3C/WIF1	TGCT
MEBARKI_HCC_PROGENITOR_WNT_UP_CTNNB1_INDEPENDENT	MEBARKI_HCC_PROGENITOR_WNT_UP_CTNNB1_INDEPENDENT	24	-0.757144	-2.06315	1.56649e-05	9.21698e-05	4.88237e-05	5757	tags=50%, list=10%, signal=45%	FN1/VCAN/PDGFRL/MRC2/MANCR/OLFML3/FAP/FBN1/TGFBI/COL5A1/LRRC15/ZNF474	TGCT
MEBARKI_HCC_PROGENITOR_WNT_DN	MEBARKI_HCC_PROGENITOR_WNT_DN	92	-0.545845	-1.78638	2.53198e-05	0.000141451	7.49289e-05	8317	tags=34%, list=15%, signal=29%	SLC26A9/APOB/ADARB2/RASSF4/TMEM8B/PDE8B/TTC6/MIR3936HG/JAKMIP2/BCO2/LINC00482/PLAAT2/MUCL1/GSTA7P/ZBED3/NR3C2/OCLNP1/HCG9/ARHGAP20/ID2-AS1/PLIN4/ITGA8/KLHL30/GPC6/GHR/PTPRQ/SLIT2/PNLIPRP3/KRT4/LY6D/AGR2	TGCT
PID_BETA_CATENIN_NUC_PATHWAY	PID_BETA_CATENIN_NUC_PATHWAY	80	-0.551529	-1.7787	7.16857e-05	0.000354116	0.00018758	10034	tags=35%, list=18%, signal=29%	TNIK/MMP2/CAMK4/TLE2/MITF/CDKN2A/SSPOP/MYOG/AR/MED12/ID2/MDFIC/MT-CO2/TCF4/LEF1/KCNIP4/DKK1/CCN1/VCAN/PITX2/CCND1/CACNA1G/CXCL8/SNAI2/JUN/MYF5/ZCCHC12/KRT1	TGCT
GOBP_POSITIVE_REGULATION_OF_WNT_SIGNALING_PATHWAY	GOBP_POSITIVE_REGULATION_OF_WNT_SIGNALING_PATHWAY	142	-0.491317	-1.66604	5.42506e-05	0.00035664	0.000200217	10393	tags=28%, list=19%, signal=23%	GPC5/ANKRD6/MIR26A1/YAP1/SHH/EGF/SFRP2/TMEM198/LRRK2/LYPD6/GPC3/SULF2/DAB2/WNT5A/LEF1/DKK1/CAV1/ZEB2/LBX2/MLLT3/ZBED3/NKD1/WLS/SCEL/LGR5/EGFR/RSPO3/SFRP1/DAAM2/SEMA5A/RSPO1/ADGRA2/FGF10/DLX5/CCN4/SULF1/MIR145/RSPO2/DKK2/COL1A1	TGCT
PID_WNT_SIGNALING_PATHWAY	PID_WNT_SIGNALING_PATHWAY	28	-0.70527	-1.97571	9.24602e-05	0.000442616	0.000234461	6700	tags=43%, list=12%, signal=38%	FZD6/IGFBP4/WNT7A/WNT5A/WNT1/DKK1/CTHRC1/FZD2/FZD1/RSPO1/WNT7B/WIF1	TGCT
WP_WNT_SIGNALING	WP_WNT_SIGNALING	115	-0.510787	-1.70475	0.000111761	0.000523155	0.000277123	6700	tags=25%, list=12%, signal=22%	FZD6/ROR1/PPP3CA/WNT7A/SERPINF1/CXXC4/NOTUM/WNT5A/LEF1/WNT1/DKK1/PLCB4/PRKCA/PRICKLE1/NKD1/NFATC4/WNT10A/CCND1/PRICKLE2/CAMK2B/SFRP1/FZD2/FZD1/DAAM2/WNT4/JUN/WNT7B/DKK2/WIF1	TGCT
GOBP_NEGATIVE_REGULATION_OF_CANONICAL_WNT_SIGNALING_PATHWAY	GOBP_NEGATIVE_REGULATION_OF_CANONICAL_WNT_SIGNALING_PATHWAY	140	-0.483961	-1.64142	8.97182e-05	0.000542158	0.000304366	10139	tags=32%, list=18%, signal=26%	SIAH2/SFRP4/MIR1-1/ANKRD6/FERMT1/APC2/DKK3/SOST/FRMD8P1/SHH/TMEM170B/SFRP2/TLE2/TMEM88/GPC3/NOTCH1/NPHP3/FZD6/IGFBP4/PTPRO/DAB2/NOTUM/WNT5A/DKK1/EGR1/CAV1/MLLT3/PRICKLE1/NKD1/WWTR1/FRZB/RBMS3/CTHRC1/SOX9/SFRP1/FZD1/SNAI2/AMER2/DACT3/GLI3/TBX18/TNN/BICC1/GREM1/DKK2	TGCT
GOBP_NEGATIVE_REGULATION_OF_WNT_SIGNALING_PATHWAY	GOBP_NEGATIVE_REGULATION_OF_WNT_SIGNALING_PATHWAY	173	-0.469291	-1.61108	9.94006e-05	0.000591118	0.000331852	9424	tags=28%, list=17%, signal=24%	APC2/DKK3/SOST/TRABD2A/FRMD8P1/SHH/TMEM170B/SFRP2/TLE2/VGLL4/TMEM88/GPC3/NOTCH1/NPHP3/FZD6/IGFBP4/PTPRO/LRP1/DAB2/CXXC4/NOTUM/WNT5A/DKK1/EGR1/CAV1/MLLT3/PRICKLE1/NKD1/WWTR1/NFATC4/FRZB/RBMS3/HIC1/CTHRC1/APCDD1L/SOX9/SFRP1/FZD1/SNAI2/ALPK2/AMER2/DACT3/GLI3/TBX18/TNN/BICC1/GREM1/DKK2/WIF1	TGCT
KEGG_WNT_SIGNALING_PATHWAY	KEGG_WNT_SIGNALING_PATHWAY	151	-0.466719	-1.58963	0.000168666	0.000752266	0.000398487	6700	tags=20%, list=12%, signal=17%	FZD6/PPP3CA/WNT7A/CXXC4/WNT5A/LEF1/WNT1/DKK1/PLCB4/PRKCA/PRICKLE1/NKD1/NFATC4/WNT10A/CCND1/PRICKLE2/WNT8B/MAPK10/CAMK2B/SFRP1/FZD2/FZD1/DAAM2/WNT4/JUN/WNT7B/CHP2/DKK2/MMP7/WIF1	TGCT
MEBARKI_HCC_PROGENITOR_WNT_DN_CTNNB1_INDEPENDENT	MEBARKI_HCC_PROGENITOR_WNT_DN_CTNNB1_INDEPENDENT	17	-0.757348	-1.91337	0.000213387	0.000928047	0.000491601	5540	tags=47%, list=10%, signal=42%	TTC6/GSTA7P/HCG9/PLIN4/ITGA8/PNLIPRP3/KRT4/LY6D	TGCT
WNT_SIGNALING	WNT_SIGNALING	89	-0.519678	-1.69356	0.000333941	0.00139309	0.000737943	7390	tags=25%, list=13%, signal=21%	PYGO1/FOXN1/FZD6/WNT7A/CXXC4/WNT5A/LEF1/WNT1/DKK1/PITX2/NKD1/FRZB/WNT10A/CCND1/SFRP1/FZD2/FZD1/WNT4/JUN/CCN4/WNT7B/WIF1	TGCT
WP_LNCRNA_IN_CANONICAL_WNT_SIGNALING_AND_COLORECTAL_CANCER	WP_LNCRNA_IN_CANONICAL_WNT_SIGNALING_AND_COLORECTAL_CANCER	97	-0.509236	-1.6729	0.000357254	0.00147896	0.000783427	6700	tags=24%, list=12%, signal=21%	FZD6/ROR1/WNT7A/SERPINF1/CXXC4/NOTUM/WNT5A/LEF1/CDK6/WNT1/DKK1/NKD1/WNT10A/CCND1/SFRP1/FZD2/FZD1/WNT4/JUN/H19/WNT7B/DKK2/WIF1	TGCT
WP_NCRNAS_INVOLVED_IN_WNT_SIGNALING_IN_HEPATOCELLULAR_CARCINOMA	WP_NCRNAS_INVOLVED_IN_WNT_SIGNALING_IN_HEPATOCELLULAR_CARCINOMA	88	-0.51466	-1.67309	0.000521567	0.00206004	0.00109123	6700	tags=25%, list=12%, signal=22%	FZD6/ROR1/WNT7A/SERPINF1/CXXC4/NOTUM/WNT5A/LEF1/WNT1/DKK1/NKD1/SOX7/WNT10A/CCND1/SFRP1/FZD2/FZD1/WNT4/JUN/WNT7B/DKK2/WIF1	TGCT
GOBP_POSITIVE_REGULATION_OF_NON_CANONICAL_WNT_SIGNALING_PATHWAY	GOBP_POSITIVE_REGULATION_OF_NON_CANONICAL_WNT_SIGNALING_PATHWAY	15	-0.761189	-1.84785	0.000612351	0.00278732	0.00156479	7175	tags=67%, list=13%, signal=58%	ANKRD6/GPC3/DAB2/WNT5A/DKK1/LBX2/MLLT3/NKD1/RSPO3/SFRP1	TGCT
HP_DOWNTURNED_CORNERS_OF_MOUTH	HP_DOWNTURNED_CORNERS_OF_MOUTH	141	-0.462181	-1.56774	0.000755505	0.00332453	0.00186638	7348	tags=17%, list=13%, signal=15%	GCK/ZSWIM6/AFF3/NTNG2/OCA2/PIK3R1/WNT5A/MEF2C/NOTCH2/KCNMA1/COLEC10/INS/FZD2/EBF3/TWIST2/NEXMIF/CDH11/ATP1A2/RTL1/DLK1/MASP1/FAT4/SIM1/IGF2	TGCT
REACTOME_NEGATIVE_REGULATION_OF_TCF_DEPENDENT_SIGNALING_BY_WNT_LIGAND_ANTAGONISTS	REACTOME_NEGATIVE_REGULATION_OF_TCF_DEPENDENT_SIGNALING_BY_WNT_LIGAND_ANTAGONISTS	15	-0.747892	-1.83476	0.0010556	0.00380847	0.0020174	9367	tags=53%, list=17%, signal=44%	SOST/SFRP2/WNT5A/DKK1/SFRP1/WNT4/DKK2/WIF1	TGCT
REACTOME_WNT_LIGAND_BIOGENESIS_AND_TRAFFICKING	REACTOME_WNT_LIGAND_BIOGENESIS_AND_TRAFFICKING	26	-0.657622	-1.81282	0.00109477	0.00392884	0.00208116	5654	tags=31%, list=10%, signal=28%	WNT7A/WNT5A/WNT1/WNT10A/WLS/WNT8B/WNT4/WNT7B	TGCT
GOBP_POSITIVE_REGULATION_OF_CANONICAL_WNT_SIGNALING_PATHWAY	GOBP_POSITIVE_REGULATION_OF_CANONICAL_WNT_SIGNALING_PATHWAY	107	-0.485137	-1.61205	0.00105214	0.00443782	0.00249138	4312	tags=26%, list=8%, signal=24%	GPC5/MIR26A1/YAP1/EGF/SFRP2/TMEM198/LRRK2/LYPD6/GPC3/CAV1/ZEB2/ZBED3/WLS/SCEL/LGR5/EGFR/RSPO3/SFRP1/DAAM2/SEMA5A/RSPO1/ADGRA2/FGF10/DLX5/MIR145/RSPO2/DKK2/COL1A1	TGCT
GOBP_REGULATION_OF_WNT_SIGNALING_PATHWAY_PLANAR_CELL_POLARITY_PATHWAY	GOBP_REGULATION_OF_WNT_SIGNALING_PATHWAY_PLANAR_CELL_POLARITY_PATHWAY	16	-0.724974	-1.78058	0.00173901	0.00677066	0.00380103	10139	tags=69%, list=18%, signal=56%	ANKRD6/SFRP2/GPC3/NPHP3/DAB2/DKK1/SPEF1/MLLT3/NKD1/RSPO3/SFRP1	TGCT
WP_WNT_SIGNALING_IN_KIDNEY_DISEASE	WP_WNT_SIGNALING_IN_KIDNEY_DISEASE	36	-0.600983	-1.75306	0.00279551	0.00886937	0.00469824	6700	tags=28%, list=12%, signal=24%	FZD6/WNT7A/WNT5A/WNT1/WNT10A/MAPK10/FZD2/FZD1/WNT4/WNT7B	TGCT
WP_BMP2WNT4FOXO1_PATHWAY_IN_PRIMARY_ENDOMETRIAL_STROMAL_CELL_DIFFERENTIATION	WP_BMP2WNT4FOXO1_PATHWAY_IN_PRIMARY_ENDOMETRIAL_STROMAL_CELL_DIFFERENTIATION	13	-0.734625	-1.73987	0.00295418	0.00931822	0.004936	4749	tags=46%, list=9%, signal=42%	SMAD1/DKK1/SFRP1/WNT4/DCN/SST	TGCT
GOBP_REGULATION_OF_NON_CANONICAL_WNT_SIGNALING_PATHWAY	GOBP_REGULATION_OF_NON_CANONICAL_WNT_SIGNALING_PATHWAY	26	-0.657649	-1.77661	0.00257732	0.00938441	0.00526838	11403	tags=58%, list=21%, signal=46%	SFRP4/ANKRD6/SFRP2/GPC3/NPHP3/DAB2/WNT5A/DKK1/SPEF1/LBX2/MLLT3/NKD1/RSPO3/SFRP1/DAAM2	TGCT
GOMF_WNT_PROTEIN_BINDING	GOMF_WNT_PROTEIN_BINDING	30	-0.629297	-1.74838	0.00258138	0.00939405	0.00527379	9295	tags=43%, list=17%, signal=36%	TRABD2A/SFRP2/FZD6/ROR1/PTPRO/FRZB/WLS/CTHRC1/APCDD1L/SFRP1/FZD2/FZD1/WIF1	TGCT
WP_WNTBETACATENIN_SIGNALING_PATHWAY_IN_LEUKEMIA	WP_WNTBETACATENIN_SIGNALING_PATHWAY_IN_LEUKEMIA	26	-0.6207	-1.71104	0.00385601	0.0117789	0.00623945	9339	tags=38%, list=17%, signal=32%	ZBTB16/RARA/PYGO1/FZD6/LEF1/WNT1/DKK1/RUNX1T1/CCND1/WIF1	TGCT
WP_WNT_SIGNALING_PATHWAY_AND_PLURIPOTENCY	WP_WNT_SIGNALING_PATHWAY_AND_PLURIPOTENCY	103	-0.461745	-1.52594	0.00417366	0.012593	0.00667072	7256	tags=18%, list=13%, signal=16%	LRRK2/FZD6/WNT7A/PRKD1/WNT5A/LEF1/WNT1/PRKCE/PRKCA/NKD1/WNT10A/CCND1/MAPK10/FZD2/FZD1/WNT4/JUN/WNT7B/MMP7	TGCT
BIOCARTA_WNT_PATHWAY	BIOCARTA_WNT_PATHWAY	24	-0.623801	-1.6998	0.00527887	0.0154297	0.00817333	4756	tags=21%, list=9%, signal=19%	WNT1/HNF1A/CCND1/FZD1/WIF1	TGCT
MEBARKI_HCC_PROGENITOR_WNT_DN_CTNNB1_DEPENDENT	MEBARKI_HCC_PROGENITOR_WNT_DN_CTNNB1_DEPENDENT	31	-0.556368	-1.59666	0.012709	0.032578	0.0172571	7540	tags=35%, list=14%, signal=31%	ADARB2/PDE8B/JAKMIP2/BCO2/LINC00482/PLAAT2/MUCL1/NR3C2/ARHGAP20/GPC6/AGR2	TGCT
MEBARKI_HCC_PROGENITOR_WNT_UP	MEBARKI_HCC_PROGENITOR_WNT_UP	197	0.341763	2.16311	2.20706e-09	5.4015e-08	3.18693e-08	7575	tags=37%, list=13%, signal=32%	FIBCD1/IGFL1/SPOCD1/KRT17P1/MDFI/LINC01705/LHB/SCG5/NR2F1-AS1/CYP1B1/CLDN2/PLAUR/NOG/CSRP3/MRC2/FN1/SPOCK1/NXN/FRMD5/PDLIM7/MMP7/LYPD1/TCF7/P4HA2/ITGB4/PRSS23/SDC3/BMP1/IGFBP5/MMP13/TNFAIP6/RARG/NANOS1/RNF43/ENDOD1/NKD2/TMEM158/MILR1/SRPX2/DLX5/EPYC/DCAF15/ARHGDIB/CARD11/CTHRC1/ADAM12/DCBLD2/RDH10/PKP3/LZTS1/JAG2/HAPLN1/STXBP6/TCHH/ACTN1/USF1/GRAMD1A/NAV1/CHPF2/COL1A1/DPYSL3/OLFML3/FAP/NINJ2/WFDC…	THCA
REACTOME_DEGRADATION_OF_BETA_CATENIN_BY_THE_DESTRUCTION_COMPLEX	REACTOME_DEGRADATION_OF_BETA_CATENIN_BY_THE_DESTRUCTION_COMPLEX	85	0.423213	2.16731	7.03753e-07	9.25372e-06	5.45978e-06	9840	tags=49%, list=17%, signal=41%	TCF7/PSMB8/PSMB3/UBA52/PSMD4/PSMA1/PSMB1/AXIN1/PSMB6/PSMC5/PSMA7/RBX1/PSMB4/PPP2R1A/PSMD8/SEM1/PSMD13/PSMC3/PSME1/PSMB9/PSME2/CTBP1/PSMB2/PSMA5/TLE2/PSMB10/PSMB5/PSMB7/SKP1/TLE5/PSMA4/RPS27A/FRAT1/CTNNB1/HDAC1/PSMC4/TLE3/CTBP2/PSMA3/PSMD9/PSMD14/PSMD3	THCA
MEBARKI_HCC_PROGENITOR_WNT_UP_CTNNB1_INDEPENDENT	MEBARKI_HCC_PROGENITOR_WNT_UP_CTNNB1_INDEPENDENT	24	0.619967	2.33914	1.87063e-05	0.000166116	9.80097e-05	1396	tags=38%, list=2%, signal=37%	SPOCD1/KRT17P1/MDFI/LHB/SCG5/PLAUR/MRC2/FN1/SPOCK1	THCA
SANSOM_WNT_PATHWAY_REQUIRE_MYC	SANSOM_WNT_PATHWAY_REQUIRE_MYC	63	0.422847	2.1165	1.87843e-05	0.000166232	9.80781e-05	7939	tags=30%, list=14%, signal=26%	WIF1/EPHB3/CITED1/TNFRSF12A/SLC1A5/BAX/SOX4/TCF7/E2F1/TIAM1/IGFBP2/CD44/MMP14/LDB1/RABEP2/SKP1/ID2/SIM2/TP53	THCA
REACTOME_BETA_CATENIN_INDEPENDENT_WNT_SIGNALING	REACTOME_BETA_CATENIN_INDEPENDENT_WNT_SIGNALING	146	0.291639	1.689	0.000116369	0.000789622	0.000465884	10973	tags=46%, list=19%, signal=37%	GNG8/PRICKLE1/TCF7/WNT5B/PDE6A/DVL1/CLTA/PFN1/CLTB/PSMB8/GNB2/PSMB3/UBA52/PSMD4/PSMA1/AP2S1/PSMB1/AP2M1/PSMB6/PSMC5/PSMA7/PSMB4/PSMD8/SEM1/PSMD13/PSMC3/SCRIB/PSME1/PSMB9/RAC2/GNG13/CAMK2A/PSME2/PSMB2/PSMA5/GNG5/PSMB10/MOV10/AP2A1/PSMB5/GNB5/PSMB7/RAC1/ROR1/PSMA4/RPS27A/WNT5A/CTNNB1/PSMC4/FZD6/GNAO1/PSMA3/PSMD9/DVL2/RHOA/GNB3/PSMD14/PSMD3/PLCB3/FZD2/PSMD2/GNGT2/PPP3R1/ARRB2/PSMD6/PPP3CB/PSMC6	THCA
WP_LNCRNA_IN_CANONICAL_WNT_SIGNALING_AND_COLORECTAL_CANCER	WP_LNCRNA_IN_CANONICAL_WNT_SIGNALING_AND_COLORECTAL_CANCER	98	0.311682	1.688	0.0007232	0.00375169	0.00221353	8115	tags=35%, list=14%, signal=30%	WIF1/WNT10A/WNT7A/PLAU/NOTUM/TCF7/WNT5B/PORCN/DVL1/H19/NKD2/WNT6/CSNK2B/CCND2/CSNK1E/CCND3/AXIN1/CCND1/FZD10/WNT2/WNT16/CTBP1/MIR34AHG/TCF3/MACROH2A2/EZH2/ROR1/WNT3/FRAT1/WNT5A/CTNNB1/CSNK2A2/SFRP5/FOSL1	THCA
WP_NCRNAS_INVOLVED_IN_WNT_SIGNALING_IN_HEPATOCELLULAR_CARCINOMA	WP_NCRNAS_INVOLVED_IN_WNT_SIGNALING_IN_HEPATOCELLULAR_CARCINOMA	88	0.315531	1.63567	0.00113928	0.00549239	0.00324056	8833	tags=39%, list=16%, signal=33%	WIF1/WNT10A/WNT7A/PLAU/NOTUM/TCF7/WNT5B/PORCN/DVL1/NKD2/WNT6/CSNK2B/CCND2/CSNK1E/CCND3/AXIN1/CCND1/FZD10/MIR320A/WNT2/WNT16/CTBP1/EZH2/ROR1/WNT3/FRAT1/WNT5A/CTNNB1/CSNK2A2/SFRP5/FOSL1/CTBP2/ELAVL1/FZD6	THCA
GOBP_NEGATIVE_REGULATION_OF_WNT_SIGNALING_PATHWAY	GOBP_NEGATIVE_REGULATION_OF_WNT_SIGNALING_PATHWAY	172	0.270768	1.69017	0.000338574	0.00563157	0.00422483	8046	tags=31%, list=14%, signal=26%	WIF1/IGFBP6/MDK/APOE/CITED1/MDFI/SHISA6/APCDD1L/LRP4/DRAXIN/BARX1/FGF9/NOG/PRICKLE1/NXN/MAD2L2/TRABD2A/NOTUM/SHH/RNF43/NKD2/CDH2/LZTS2/NFATC4/PTPRU/IGFBP2/DAB2IP/CTHRC1/AXIN1/SDHAF2/RUVBL2/RBX1/FUZ/RACK1/APCDD1/DKKL1/MESP1/LMBR1L/CCDC88C/SIAH2/TLE2/OTUD5/STK11/AMFR/TLE5/WNT5A/FRMD8/CTNNB1/GSK3A/SFRP5/TRABD2B/HDAC1/CTNND1	THCA
WNT_SIGNALING	WNT_SIGNALING	89	0.307924	1.6032	0.00134207	0.0062979	0.00371582	9841	tags=43%, list=17%, signal=35%	WIF1/FGF4/WNT10A/WNT7A/WNT8A/TCF7/WNT5B/PORCN/DVL1/WNT6/CCND2/CCND3/RPL13A/AXIN1/BCL9/CCND1/WNT2/PPP2R1A/WNT16/CTBP1/TLE2/B2M/RHOU/TLE5/WNT3/FRAT1/WNT5A/CTNNB1/GSK3A/CSNK1D/FOSL1/CTBP2/FZD6/WNT7B/DVL2/HPRT1/GAPDH/FBXW4	THCA
MEBARKI_HCC_PROGENITOR_WNT_UP_BLOCKED_BY_FZD8CRD	MEBARKI_HCC_PROGENITOR_WNT_UP_BLOCKED_BY_FZD8CRD	124	0.275768	1.55728	0.00275454	0.0113107	0.00667343	7575	tags=31%, list=13%, signal=27%	FIBCD1/SPOCD1/MDFI/LINC01705/NR2F1-AS1/CYP1B1/NOG/FN1/NXN/PDLIM7/LYPD1/PRSS23/SDC3/IGFBP5/RARG/NKD2/TMEM158/MILR1/SRPX2/EPYC/DCAF15/ARHGDIB/RDH10/LZTS1/JAG2/HAPLN1/STXBP6/ACTN1/USF1/GRAMD1A/NAV1/CHPF2/DPYSL3/NINJ2/WFDC3/CRACDL/DNM3/LFNG/CFAP74	THCA
WP_BMP2WNT4FOXO1_PATHWAY_IN_PRIMARY_ENDOMETRIAL_STROMAL_CELL_DIFFERENTIATION	WP_BMP2WNT4FOXO1_PATHWAY_IN_PRIMARY_ENDOMETRIAL_STROMAL_CELL_DIFFERENTIATION	13	-0.682092	-1.76058	0.00278585	0.0113724	0.00670981	4652	tags=54%, list=8%, signal=49%	BCL2L11/WNT4/DCN/SMAD9/SFRP1/BMP2/LEFTY2	THCA
BIOCARTA_WNT_PATHWAY	BIOCARTA_WNT_PATHWAY	24	0.469224	1.77039	0.00375891	0.0143484	0.00846566	7935	tags=38%, list=14%, signal=32%	WIF1/DVL1/AXIN1/CCND1/HNF1A/CTBP1/FRAT1/CTNNB1/HDAC1	THCA
PID_WNT_SIGNALING_PATHWAY	PID_WNT_SIGNALING_PATHWAY	28	0.452592	1.7795	0.00503548	0.0184106	0.0108624	4980	tags=25%, list=9%, signal=23%	RSPO1/WIF1/WNT7A/KREMEN2/CTHRC1/FZD10/WNT2	THCA
REACTOME_WNT_LIGAND_BIOGENESIS_AND_TRAFFICKING	REACTOME_WNT_LIGAND_BIOGENESIS_AND_TRAFFICKING	26	0.460124	1.77977	0.00624806	0.0219951	0.0129773	9301	tags=50%, list=17%, signal=42%	WNT10A/WNT7A/WNT8A/WNT5B/PORCN/WNT6/WNT9B/WNT2/WNT16/WNT3/WNT5A/VPS29/WNT7B	THCA
GOBP_POSITIVE_REGULATION_OF_WNT_SIGNALING_PATHWAY	GOBP_POSITIVE_REGULATION_OF_WNT_SIGNALING_PATHWAY	143	0.259687	1.4965	0.00289999	0.0263082	0.0197365	7995	tags=29%, list=14%, signal=25%	RSPO1/PPM1N/CDH3/RSPO4/PLEKHA4/FGF9/ARNTL/SOX4/WNT5B/TGFB1/TERT/SHH/SCEL/GPRC5B/PTK7/LBX2/DLX5/CSNK1E/SRC/ATP6V1C2/BAMBI/CTDNEP1/DAPK3/TMEM9/RPS12/PIN1/RNF220/SMARCA4/LRRK2/RSPO2/COL1A1/RNF146/CSNK1G2/JUP/CCAR2/NLE1/WNT3/FRAT1/WNT5A/CSNK1D/PBXIP1	THCA
MEBARKI_HCC_PROGENITOR_WNT_DN_CTNNB1_DEPENDENT	MEBARKI_HCC_PROGENITOR_WNT_DN_CTNNB1_DEPENDENT	31	0.410578	1.69265	0.00865069	0.0283825	0.0167459	3508	tags=26%, list=6%, signal=24%	MUCL1/ADARB2/DHDH/VSIG1/AGR2/DHRS9/MARCO/LINC01554	THCA
WP_WNT_SIGNALING_PATHWAY_AND_PLURIPOTENCY	WP_WNT_SIGNALING_PATHWAY_AND_PLURIPOTENCY	103	0.242013	1.32675	0.0159559	0.0463454	0.0273442	9471	tags=39%, list=17%, signal=32%	WNT10A/WNT7A/PLAU/MMP7/TCF7/WNT5B/DVL1/NKD2/WNT6/CCND2/WNT9B/CSNK1E/CCND3/CD44/AXIN1/CCND1/FZD10/PPM1J/WNT2/PPP2R1A/WNT16/CTBP1/LRRK2/PPP2R3B/PTPA/WNT3/FRAT1/WNT5A/CTNNB1/TP53/CTNND1/FOSL1/CTBP2/LDLR/FZD6/PRKCD/WNT7B/DVL2/RHOA/ZBTB33	THCA
REACTOME_FORMATION_OF_THE_BETA_CATENIN_TCF_TRANSACTIVATING_COMPLEX	REACTOME_FORMATION_OF_THE_BETA_CATENIN_TCF_TRANSACTIVATING_COMPLEX	89	0.604202	2.60398	1e-10	2.2789e-09	1.49412e-09	5222	tags=43%, list=10%, signal=39%	H4C13/H2AC4/H2AC14/H3C3/H3C7/H2AC20/H3C11/H3C12/H3C2/H4C11/H4C2/H2AX/H2BC3/H4C6/H3C8/H3C1/H2BC10/H2BC13/TCF7/H2BC9/TERT/H4C3/H2AZ1/H4C4/LEF1/H2BC17/H3C10/H3C13/H4C1/H2AC7/H2BC14/H2AJ/H2BC15/H2AC8/H2AZ2/RUVBL1/H4C12/H3C14	THYM
GOBP_CELL_CELL_SIGNALING_BY_WNT	GOBP_CELL_CELL_SIGNALING_BY_WNT	447	-0.479609	-1.67745	1e-10	7.90438e-09	5.82328e-09	13211	tags=45%, list=25%, signal=34%	CALCOCO1/DAAM1/DVL3/CSNK1A1/FZD8/RECK/NDRG2/CSNK1G3/WNT16/FBXW11/HESX1/RSPO4/UBR5/TIAM1/TLE7/XIAP/USP47/DISC1/IGFBP1/JUP/TCF7L1/PRICKLE1/WIF1/CTNND1/SDC1/MARK1/SOX10/SHISA2/CTHRC1/MACF1/ATP6V1C2/DACT3/DACT1/AMER2/RYK/SMAD3/ABL1/TMEM237/MDFI/TPBGL/TAX1BP3/NPHP3/HHEX/TRPM4/SMURF2/SPIN1/TMEM64/STK3/SMURF1/FOLR1/PTPRU/RARG/SOX7/ROR1/NOG/TNIK/FRMD8P1/DKKL1/CTNNB1/WNT11/MIR199A1/FZD2/MITF/LRP5/TSKU/SOX…	THYM
GOBP_REGULATION_OF_WNT_SIGNALING_PATHWAY	GOBP_REGULATION_OF_WNT_SIGNALING_PATHWAY	330	-0.487154	-1.68948	2.58981e-10	1.96119e-08	1.44484e-08	12670	tags=44%, list=24%, signal=34%	RSPO4/UBR5/TIAM1/TLE7/XIAP/USP47/DISC1/IGFBP1/JUP/TCF7L1/PRICKLE1/WIF1/CTNND1/SOX10/SHISA2/CTHRC1/MACF1/ATP6V1C2/DACT3/DACT1/AMER2/SMAD3/ABL1/TMEM237/MDFI/TPBGL/TAX1BP3/NPHP3/HHEX/TRPM4/SMURF2/SPIN1/TMEM64/STK3/FOLR1/PTPRU/SOX7/NOG/FRMD8P1/DKKL1/CTNNB1/WNT11/MIR199A1/TSKU/SOX13/GRB10/CAV1/ZBED3/LATS1/FOXO1/NKD1/FGF2/SOX30/DKK1/ZEB2/ZRANB1/FOXO3/TPBG/PTPRO/CXXC4/PLPP3/BAMBI/FZD4/PRKN/SKI/EGF/BARX1…	THYM
GOBP_CANONICAL_WNT_SIGNALING_PATHWAY	GOBP_CANONICAL_WNT_SIGNALING_PATHWAY	306	-0.486486	-1.6841	4.74231e-09	2.70287e-07	1.99125e-07	13115	tags=46%, list=24%, signal=35%	DVL3/CSNK1A1/FZD8/RECK/CSNK1G3/WNT16/HESX1/UBR5/TLE7/XIAP/USP47/DISC1/IGFBP1/JUP/TCF7L1/PRICKLE1/CTNND1/SDC1/SOX10/CTHRC1/DACT3/DACT1/AMER2/RYK/SMAD3/TPBGL/NPHP3/HHEX/TRPM4/SMURF2/TMEM64/STK3/FOLR1/PTPRU/RARG/SOX7/NOG/FRMD8P1/DKKL1/CTNNB1/WNT11/MIR199A1/FZD2/MITF/LRP5/SOX13/CAV1/ZBED3/FZD10/PYGO1/LATS1/FOXO1/NKD1/FGF2/DKK1/ZEB2/EDNRA/FOXO3/WNT9A/TPBG/PTPRO/PLPP3/BAMBI/FZD4/PRKN/EGF/FGF10/FZD6/SNA…	THYM
MEBARKI_HCC_PROGENITOR_WNT_UP	MEBARKI_HCC_PROGENITOR_WNT_UP	197	-0.508761	-1.73389	8.74769e-08	1.21769e-06	7.98351e-07	8432	tags=38%, list=16%, signal=32%	CYP1B1/ZNF608/MOXD1/CARMN/NAV1/BNC2/ENDOD1/PAMR1/PDGFRL/CCR1/RDH10/SLC12A8/GBP1/SPARC/SEPTIN11/MRC2/LYPD1/CRISPLD2/EPHB2/COL5A2/PRSS23/KIF26B/CCDC80/CLDN2/NR2F1-AS1/SH3GL1P2/PRICKLE2/STXBP6/SRPX2/TYRP1/SLC1A3/PRR5L/PHLDB1/KANK1/MMP2/DPYSL3/POTEKP/SERPINE1/ITGB4/TMEM158/IL1R1/DCN/COL1A1/CGB3/FBN1/RASSF9/COL1A2/GCNT1/ADAM12/RSPO3/CCN1/PI15/HMCN1/SEMA3C/F3/COL3A1/TNFAIP6/LUM/PCDHB15/IGFBP5/ST6GAL2/F…	THYM
MEBARKI_HCC_PROGENITOR_WNT_UP_CTNNB1_DEPENDENT	MEBARKI_HCC_PROGENITOR_WNT_UP_CTNNB1_DEPENDENT	87	-0.588486	-1.87523	4.98387e-07	6.09001e-06	3.99279e-06	7748	tags=49%, list=14%, signal=42%	CARMN/BNC2/PAMR1/RDH10/SLC12A8/GBP1/SPARC/LYPD1/CRISPLD2/EPHB2/COL5A2/CCDC80/CLDN2/NR2F1-AS1/SH3GL1P2/PRICKLE2/SRPX2/TYRP1/SLC1A3/PRR5L/PHLDB1/KANK1/SERPINE1/ITGB4/IL1R1/COL1A1/COL1A2/GCNT1/CCN1/PI15/HMCN1/SEMA3C/F3/COL3A1/LUM/IGFBP5/ST6GAL2/DLX5/EPYC/IGFL1/IGF2BP3/MMP13/HAPLN1	THYM
GOBP_REGULATION_OF_CANONICAL_WNT_SIGNALING_PATHWAY	GOBP_REGULATION_OF_CANONICAL_WNT_SIGNALING_PATHWAY	254	-0.480509	-1.65044	2.08651e-07	8.18652e-06	6.03114e-06	13077	tags=44%, list=24%, signal=33%	CSNK1A1/RECK/CSNK1G3/UBR5/TLE7/XIAP/USP47/IGFBP1/JUP/PRICKLE1/CTNND1/SOX10/CTHRC1/DACT3/DACT1/AMER2/SMAD3/TPBGL/NPHP3/HHEX/TRPM4/SMURF2/TMEM64/STK3/FOLR1/PTPRU/SOX7/NOG/FRMD8P1/DKKL1/CTNNB1/WNT11/MIR199A1/SOX13/CAV1/ZBED3/LATS1/FOXO1/NKD1/FGF2/DKK1/ZEB2/FOXO3/TPBG/PTPRO/BAMBI/FZD4/PRKN/EGF/FGF10/FZD6/SNAI2/SFRP4/ADGRA2/GPRC5B/ANKRD6/LRRK1/SHISA3/MCC/RBMS3/GLI3/EGR1/ROR2/FZD1/RSPO2/TLE1/TCF7L2/GRE…	THYM
REACTOME_DEGRADATION_OF_BETA_CATENIN_BY_THE_DESTRUCTION_COMPLEX	REACTOME_DEGRADATION_OF_BETA_CATENIN_BY_THE_DESTRUCTION_COMPLEX	85	0.467922	2.06508	1.67953e-06	1.81061e-05	1.18709e-05	10178	tags=47%, list=19%, signal=38%	PSMB11/PSMB3/TCF7/UBA52/LEF1/PSMB6/PSMA1/PSMB7/PSMD13/PSMC3/PSMB10/PSMA4/FRAT1/PSMB1/PSMC5/PSMA5/PSME1/PSME2/PSMD4/PSMB8/PSMB9/PSMD8/PSMA7/PSMB2/RBX1/PSMB4/RPS27A/SEM1/CTBP1/FRAT2/PSMC4/TLE3/PPP2CA/PSMD2/PSMB5/HDAC1/PSMD3/PSMD11/PPP2R1A/PSMD9	THYM
GOBP_NEGATIVE_REGULATION_OF_WNT_SIGNALING_PATHWAY	GOBP_NEGATIVE_REGULATION_OF_WNT_SIGNALING_PATHWAY	172	-0.513814	-1.73257	6.57275e-07	2.31845e-05	1.70804e-05	12282	tags=47%, list=23%, signal=36%	IGFBP1/PRICKLE1/WIF1/CTNND1/SOX10/SHISA2/CTHRC1/DACT3/DACT1/AMER2/MDFI/TPBGL/TAX1BP3/NPHP3/TMEM64/STK3/PTPRU/NOG/FRMD8P1/DKKL1/CTNNB1/WNT11/MIR199A1/TSKU/SOX13/GRB10/CAV1/LATS1/FOXO1/NKD1/SOX30/DKK1/FOXO3/TPBG/PTPRO/CXXC4/FZD4/PRKN/BARX1/FZD6/SNAI2/SFRP4/ANKRD6/SHISA3/MCC/RBMS3/GLI3/EGR1/ROR2/FZD1/TLE1/TCF7L2/CITED1/GREM1/WNT5A/DKK3/ZNRF3/SFRP2/BMP2/VGLL4/FGF9/SOSTDC1/FERMT1/WWTR1/APCDD1L/TRABD2B…	THYM
REACTOME_BETA_CATENIN_INDEPENDENT_WNT_SIGNALING	REACTOME_BETA_CATENIN_INDEPENDENT_WNT_SIGNALING	146	0.363791	1.70523	7.61875e-06	7.2191e-05	4.73305e-05	6532	tags=32%, list=12%, signal=28%	PRKCG/PSMB11/PARD6A/PSMB3/TCF7/PFN1/RAC2/AP2S1/GNG8/UBA52/LEF1/PDE6G/PSMB6/PRKCB/PSMA1/PSMB7/GNG4/PSMD13/CLTB/PSMC3/PSMB10/PSMA4/PSMB1/PSMC5/PSMA5/GNGT2/PSME1/RAC3/PSME2/PSMD4/PSMB8/PSMB9/PSMD8/PSMA7/PSMB2/PSMB4/RPS27A/ARRB2/SEM1/GNG2/TNRC6C/PDE6B/GNG11/CLTA/PSMC4/WNT1	THYM
MEBARKI_HCC_PROGENITOR_WNT_UP_BLOCKED_BY_FZD8CRD	MEBARKI_HCC_PROGENITOR_WNT_UP_BLOCKED_BY_FZD8CRD	124	-0.521449	-1.7193	9.00771e-06	8.41707e-05	5.51847e-05	8432	tags=40%, list=16%, signal=33%	CYP1B1/ZNF608/MOXD1/CARMN/NAV1/PAMR1/CCR1/RDH10/SEPTIN11/LYPD1/CRISPLD2/EPHB2/COL5A2/PRSS23/KIF26B/NR2F1-AS1/PRICKLE2/STXBP6/SRPX2/TYRP1/SLC1A3/PHLDB1/KANK1/DPYSL3/POTEKP/SERPINE1/TMEM158/IL1R1/DCN/FBN1/SH3BP4/RSPO3/PI15/SEMA3C/F3/COL3A1/LUM/PCDHB15/IGFBP5/ST6GAL2/FN1/CDCP1/EPYC/VCAN/TGFB2/IGF2BP3/THBS2/HAPLN1/POTEF	THYM
GOBP_NON_CANONICAL_WNT_SIGNALING_PATHWAY	GOBP_NON_CANONICAL_WNT_SIGNALING_PATHWAY	72	-0.589947	-1.86974	5.03047e-06	0.000133191	9.81236e-05	13131	tags=57%, list=24%, signal=43%	DAAM1/DVL3/FZD8/TIAM1/PRICKLE1/CTHRC1/DACT1/RYK/ABL1/NPHP3/SMURF2/SMURF1/ROR1/WNT11/FZD2/FZD10/ARHGEF19/NKD1/DKK1/GPC4/MAGI2/FZD4/FZD6/GPC6/SFRP4/ANKRD6/ROR2/FZD1/MYOC/FZD5/CELSR2/WNT5A/PRICKLE2/ZNRF3/SFRP2/DAAM2/CELSR1/RSPO3/FRZB/FZD7/SFRP1	THYM
MEBARKI_HCC_PROGENITOR_WNT_UP_CTNNB1_DEPENDENT_BLOCKED_BY_FZD8CRD	MEBARKI_HCC_PROGENITOR_WNT_UP_CTNNB1_DEPENDENT_BLOCKED_BY_FZD8CRD	47	-0.634865	-1.87515	1.63954e-05	0.000143287	9.39433e-05	7317	tags=55%, list=14%, signal=48%	ZNF503/PAMR1/RDH10/LYPD1/CRISPLD2/EPHB2/COL5A2/NR2F1-AS1/PRICKLE2/SRPX2/TYRP1/SLC1A3/PHLDB1/KANK1/SERPINE1/IL1R1/PI15/SEMA3C/F3/COL3A1/LUM/IGFBP5/ST6GAL2/EPYC/IGF2BP3/HAPLN1	THYM
GOBP_POSITIVE_REGULATION_OF_WNT_SIGNALING_PATHWAY	GOBP_POSITIVE_REGULATION_OF_WNT_SIGNALING_PATHWAY	141	-0.508899	-1.70477	8.80882e-06	0.000216305	0.000159356	14510	tags=52%, list=27%, signal=38%	NFKB1/VPS35/AMER1/TNKS2/TNKS/RNF146/RECK/CSNK1G3/RSPO4/UBR5/XIAP/USP47/DISC1/JUP/MACF1/ATP6V1C2/DACT1/SMAD3/ABL1/HHEX/TRPM4/SMURF2/SPIN1/CAV1/ZBED3/NKD1/FGF2/DKK1/ZEB2/ZRANB1/BAMBI/SKI/EGF/FGF10/SFRP4/ADGRA2/GPRC5B/ANKRD6/LRRK1/SULF2/ROR2/RSPO2/WNT3/TLR2/WNT5A/LGR4/WLS/DIXDC1/SFRP2/BMP2/FGF9/EGFR/LYPD6/CCN4/KANK1/USP34/FGFR2/RSPO1/COL1A1/YAP1/SEMA5A/DAAM2/ILK/LGR5/LRRK2/RSPO3/MIR145/SULF1/DLX5/ED…	THYM
GOMF_WNT_PROTEIN_BINDING	GOMF_WNT_PROTEIN_BINDING	30	-0.702919	-1.96619	1.22199e-05	0.000286428	0.000211016	13028	tags=83%, list=24%, signal=63%	FZD8/RECK/WIF1/CTHRC1/RYK/ROR1/FZD2/LRP5/FZD10/PTPRO/FZD4/FZD6/SFRP4/LRP6/ROR2/FZD1/FZD5/WLS/SFRP2/APCDD1L/TRABD2B/APCDD1/FRZB/FZD7/SFRP1	THYM
GOBP_NEGATIVE_REGULATION_OF_CANONICAL_WNT_SIGNALING_PATHWAY	GOBP_NEGATIVE_REGULATION_OF_CANONICAL_WNT_SIGNALING_PATHWAY	139	-0.503879	-1.68674	2.31981e-05	0.000492574	0.000362887	12282	tags=47%, list=23%, signal=36%	TLE7/IGFBP1/PRICKLE1/CTNND1/SOX10/CTHRC1/DACT3/DACT1/AMER2/TPBGL/NPHP3/TMEM64/STK3/PTPRU/NOG/FRMD8P1/DKKL1/CTNNB1/WNT11/MIR199A1/SOX13/CAV1/LATS1/FOXO1/NKD1/DKK1/FOXO3/TPBG/PTPRO/FZD4/PRKN/FZD6/SNAI2/SFRP4/ANKRD6/SHISA3/MCC/RBMS3/GLI3/EGR1/ROR2/FZD1/TLE1/TCF7L2/GREM1/WNT5A/DKK3/ZNRF3/SFRP2/BMP2/SOSTDC1/FERMT1/WWTR1/BICC1/TNN/LATS2/FRZB/TBX18/SOX2/LRP4/SHISA6/SOX9/DKK2/SFRP1/SOST	THYM
GOBP_POSITIVE_REGULATION_OF_CANONICAL_WNT_SIGNALING_PATHWAY	GOBP_POSITIVE_REGULATION_OF_CANONICAL_WNT_SIGNALING_PATHWAY	106	-0.509956	-1.67624	0.000147545	0.00230225	0.0016961	14510	tags=50%, list=27%, signal=37%	NFKB1/VPS35/AMER1/TNKS2/TNKS/RNF146/RECK/CSNK1G3/UBR5/XIAP/USP47/JUP/DACT1/SMAD3/HHEX/TRPM4/SMURF2/CAV1/ZBED3/FGF2/ZEB2/BAMBI/EGF/FGF10/SFRP4/ADGRA2/GPRC5B/LRRK1/ROR2/RSPO2/LGR4/WLS/SFRP2/FGF9/EGFR/LYPD6/KANK1/USP34/FGFR2/RSPO1/COL1A1/YAP1/SEMA5A/DAAM2/ILK/LGR5/LRRK2/RSPO3/MIR145/DLX5/EDA/DKK2/SFRP1	THYM
REACTOME_NEGATIVE_REGULATION_OF_TCF_DEPENDENT_SIGNALING_BY_WNT_LIGAND_ANTAGONISTS	REACTOME_NEGATIVE_REGULATION_OF_TCF_DEPENDENT_SIGNALING_BY_WNT_LIGAND_ANTAGONISTS	15	-0.729311	-1.75409	0.000823742	0.00448943	0.0029434	9116	tags=60%, list=17%, signal=50%	LRP5/DKK1/WNT9A/LRP6/WNT5A/SFRP2/DKK2/SFRP1/SOST	THYM
GOMF_BETA_CATENIN_BINDING	GOMF_BETA_CATENIN_BINDING	87	-0.515559	-1.65716	0.000424382	0.00543219	0.00400198	14733	tags=55%, list=27%, signal=40%	APC/BTRC/AMER1/PXN/SHROOM2/CALCOCO1/DVL3/TCF7L1/DACT1/CARM1/AMER2/SMAD3/TAX1BP3/PTPRK/EP300/PTPRU/MED12L/CDH26/CDH1/PTPRJ/CTNNB1/GJA1/CTNNA1/FOXO1/SOX30/CDH5/GRIP1/FOXO3/TCF4/PRKN/CDHR5/PROP1/GLI3/CXADR/TCF7L2/KLF4/RORA/VCL/CTNNA2/CTNNA3/KANK1/SMAD7/BCL9L/NR4A2/DLG5/TRPC4/SOX9/SALL1	THYM
SANSOM_WNT_PATHWAY_REQUIRE_MYC	SANSOM_WNT_PATHWAY_REQUIRE_MYC	63	-0.515458	-1.59069	0.00200554	0.00947676	0.00621324	13159	tags=46%, list=25%, signal=35%	SP5/DVL3/BMP7/TIAM1/TNFRSF12A/WIF1/FOXA1/EPHB3/LECT2/ID2/NKD1/FZD6/EDN1/EPHB2/ROR2/CITED1/TNFRSF19/SLC1A3/CCN4/MMP14/LGR5/PTCH1/FRZB/SEMA3C/PLAT/SOX9/FZD7/SIM2/PTGS2	THYM
WP_LNCRNA_IN_CANONICAL_WNT_SIGNALING_AND_COLORECTAL_CANCER	WP_LNCRNA_IN_CANONICAL_WNT_SIGNALING_AND_COLORECTAL_CANCER	98	-0.459672	-1.48701	0.00313824	0.0137244	0.00899813	9648	tags=37%, list=18%, signal=30%	ROR1/SERPINF1/JUN/CTNNB1/WNT11/FZD2/LRP5/CCND2/FZD10/NKD1/DKK1/CSNK2A3/ATF3/CXXC4/MIR34AHG/CCND1/FZD6/SFRP4/PLAU/LRP6/WNT2/ROR2/FZD1/TCF7L2/WNT3/CTBP2/WNT6/FZD5/WNT5A/SFRP2/WNT2B/TFAP2A/FZD7/DKK2/SFRP1/SOST	THYM
MEBARKI_HCC_PROGENITOR_WNT_DN_BLOCKED_BY_FZD8CRD	MEBARKI_HCC_PROGENITOR_WNT_DN_BLOCKED_BY_FZD8CRD	70	-0.498779	-1.55942	0.00371154	0.0158341	0.0103813	8806	tags=54%, list=16%, signal=45%	MBP/PAIP2B/OCLNP1/RNF148/FBXO27/RASSF4/TACC2/NUDT16/TDRD6/ZBED3/MIR3936HG/STOX1/LINC01554/ABCD2/BTNL9/IQCN/ZFP2/SPINK5/NR3C2/FZD4-DT/ID2-AS1/FAM183BP/ADGRF5/USP43/ADARB2/PARD6B/LINC00482/CYP7B1/ITGA8/FGD4/BEST2/SLIT2/GHR/C5orf46/TTC6/TRMT9B/PTPRQ/SLC26A9	THYM
WP_NCRNAS_INVOLVED_IN_WNT_SIGNALING_IN_HEPATOCELLULAR_CARCINOMA	WP_NCRNAS_INVOLVED_IN_WNT_SIGNALING_IN_HEPATOCELLULAR_CARCINOMA	88	-0.474838	-1.51823	0.00425466	0.0177037	0.0116071	13115	tags=48%, list=24%, signal=36%	DVL3/CSNK1A1/FZD8/WNT16/TCF7L1/WIF1/RYK/SOX7/ROR1/SERPINF1/JUN/CTNNB1/WNT11/FZD2/LRP5/CCND2/FZD10/NKD1/DKK1/CSNK2A3/CXXC4/CCND1/FZD6/SFRP4/PLAU/LRP6/WNT2/ROR2/FZD1/TCF7L2/WNT3/KLF4/CTBP2/WNT6/FZD5/WNT5A/SFRP2/WNT2B/FZD7/DKK2/SFRP1/SOST	THYM
PID_WNT_SIGNALING_PATHWAY	PID_WNT_SIGNALING_PATHWAY	28	-0.601555	-1.62621	0.00659266	0.0254699	0.0166988	13028	tags=68%, list=24%, signal=51%	FZD8/WIF1/CTHRC1/RYK/FZD2/LRP5/FZD10/DKK1/FZD4/FZD6/LRP6/WNT2/ROR2/FZD1/WNT3/FZD5/WNT5A/RSPO1/FZD7	THYM
GOBP_REGULATION_OF_NON_CANONICAL_WNT_SIGNALING_PATHWAY	GOBP_REGULATION_OF_NON_CANONICAL_WNT_SIGNALING_PATHWAY	26	-0.61954	-1.69548	0.00362861	0.0269692	0.0198687	12617	tags=54%, list=24%, signal=41%	TIAM1/DACT1/ABL1/NPHP3/NKD1/DKK1/SFRP4/ANKRD6/WNT5A/ZNRF3/SFRP2/DAAM2/RSPO3/SFRP1	THYM
WP_WNT_SIGNALING	WP_WNT_SIGNALING	115	-0.442918	-1.45144	0.00709468	0.0270228	0.017717	13131	tags=43%, list=24%, signal=32%	DAAM1/DVL3/CSNK1A1/FZD8/WNT16/TCF7L1/PRICKLE1/WIF1/RYK/ROR1/SERPINF1/PPP3R2/JUN/CTNNB1/WNT11/FZD2/LRP5/CCND2/FZD10/NKD1/ROCK2/DKK1/CSNK2A3/NFATC2/GPC4/CXXC4/CCND1/FZD6/SFRP4/PLAU/LRP6/WNT2/ROR2/FZD1/TCF7L2/PLCB1/WNT3/CTBP2/WNT6/FZD5/WNT5A/PRICKLE2/SFRP2/DAAM2/WNT2B/FZD7/DKK2/SFRP1/SOST	THYM
GOMF_WNT_ACTIVATED_RECEPTOR_ACTIVITY	GOMF_WNT_ACTIVATED_RECEPTOR_ACTIVITY	16	-0.691662	-1.67684	0.00384945	0.0280901	0.0206944	13028	tags=88%, list=24%, signal=66%	FZD8/RYK/ROR1/FZD2/LRP5/FZD10/PKD1/FZD4/FZD6/LRP6/FZD1/FZD5/TSPAN12/FZD7	THYM
WP_WNT_SIGNALING_IN_KIDNEY_DISEASE	WP_WNT_SIGNALING_IN_KIDNEY_DISEASE	36	-0.552354	-1.56031	0.00752471	0.0282201	0.0185019	9403	tags=53%, list=18%, signal=44%	DVL3/FZD8/WNT16/CTNNB1/WNT11/FZD2/MAPK10/LRP5/FZD4/FZD6/LRP6/WNT2/FZD1/WNT3/WNT6/FZD5/WNT5A/WNT2B/FZD7	THYM
GOBP_REGULATION_OF_WNT_SIGNALING_PATHWAY_PLANAR_CELL_POLARITY_PATHWAY	GOBP_REGULATION_OF_WNT_SIGNALING_PATHWAY_PLANAR_CELL_POLARITY_PATHWAY	16	-0.676154	-1.63924	0.00581536	0.0376192	0.0277146	11533	tags=62%, list=21%, signal=49%	DACT1/ABL1/NPHP3/NKD1/DKK1/ANKRD6/ZNRF3/SFRP2/RSPO3/SFRP1	THYM
MEBARKI_HCC_PROGENITOR_WNT_DN	MEBARKI_HCC_PROGENITOR_WNT_DN	92	-0.444809	-1.42913	0.0132755	0.0450337	0.0295254	14817	tags=50%, list=28%, signal=36%	DHRS9/MPV17L/MBP/DOK7/VSIG1/PAIP2B/OCLNP1/PLIN4/RNF148/FBXO27/RASSF4/TACC2/DIO2/TDRD6/ZBED3/MIR3936HG/STOX1/LINC01554/ABCD2/BTNL9/IQCN/ZFP2/GPC6/SPINK5/NR3C2/FZD4-DT/ID2-AS1/FAM183BP/KLHL30/USP43/ADARB2/LINC00482/CYP7B1/ITGA8/FGD4/BEST2/SPTB/SLIT2/GHR/APOB/C5orf46/ARHGAP20/TTC6/TRMT9B/PTPRQ/SLC26A9	THYM
WP_WNT_SIGNALING_IN_KIDNEY_DISEASE	WP_WNT_SIGNALING_IN_KIDNEY_DISEASE	36	0.424345	2.2507	3.83568e-05	0.000366308	0.000230393	5365	tags=33%, list=9%, signal=30%	WNT7A/WNT7B/WNT11/FZD9/WNT10A/WNT3/WNT6/FZD2/FZD8/FZD5/LRP5/DVL1	UCES
REACTOME_DEACTIVATION_OF_THE_BETA_CATENIN_TRANSACTIVATING_COMPLEX	REACTOME_DEACTIVATION_OF_THE_BETA_CATENIN_TRANSACTIVATING_COMPLEX	42	0.361198	2.01572	5.7884e-05	0.00050541	0.000317883	32076	tags=98%, list=57%, signal=42%	SOX2/UBA52/YWHAZ/AKT2/HDAC1/CTNNBIP1/MEN1/AKT1/TCF7L1/UBC/RPS27A/UBB/PYGO2/TLE3/SOX17/TLE1/CHD8/TLE2/CTBP1/SOX13/BCL9L/CBY1/ASH2L/XPO1/CTNNB1/SOX4/RBBP5/BCL9/BTRC/KMT2D/SOX9/TCF7L2/TLE4/XIAP/APC/TCF7/LEF1/SOX6/SOX7/SRY/SOX3	UCES
REACTOME_BETA_CATENIN_PHOSPHORYLATION_CASCADE	REACTOME_BETA_CATENIN_PHOSPHORYLATION_CASCADE	17	0.55201	2.41921	0.000327814	0.00203618	0.00128068	25384	tags=100%, list=45%, signal=55%	AXIN1/FRAT2/PPP2R1A/FRAT1/PPP2R5B/PPP2R5D/PPP2CA/PPP2R5E/PPP2R5C/CTNNB1/PPP2R5A/GSK3B/PPP2R1B/PPP2CB/CSNK1A1/AMER1/APC	UCES
PID_WNT_SIGNALING_PATHWAY	PID_WNT_SIGNALING_PATHWAY	28	0.402693	2.06285	0.00191372	0.0085377	0.00536988	4224	tags=36%, list=7%, signal=33%	KREMEN2/WNT7A/WNT7B/FZD9/WNT3/CTHRC1/FZD2/FZD8/FZD5/LRP5	UCES
REACTOME_WNT_LIGAND_BIOGENESIS_AND_TRAFFICKING	REACTOME_WNT_LIGAND_BIOGENESIS_AND_TRAFFICKING	26	0.396556	2.08841	0.00257753	0.0109706	0.00690011	1666	tags=23%, list=3%, signal=22%	WNT7A/WNT7B/WNT11/WNT10A/WNT3/WNT6	UCES
MEBARKI_HCC_PROGENITOR_WNT_UP_CTNNB1_INDEPENDENT	MEBARKI_HCC_PROGENITOR_WNT_UP_CTNNB1_INDEPENDENT	24	0.405779	1.88316	0.00336586	0.0137883	0.00867231	3455	tags=29%, list=6%, signal=27%	KRT17P1/CGB3/MDFI/LHB/TGFBI/PLAUR/SCG5	UCES
REACTOME_WNT5A_DEPENDENT_INTERNALIZATION_OF_FZD2_FZD5_AND_ROR2	REACTOME_WNT5A_DEPENDENT_INTERNALIZATION_OF_FZD2_FZD5_AND_ROR2	13	0.509607	1.93836	0.00698265	0.0244433	0.0153739	7845	tags=62%, list=14%, signal=53%	AP2S1/FZD2/FZD5/AP2M1/CLTA/AP2A1/CLTB/AP2A2	UCES
PID_BETA_CATENIN_DEG_PATHWAY	PID_BETA_CATENIN_DEG_PATHWAY	18	0.444607	1.99701	0.00741243	0.0255586	0.0160753	31466	tags=100%, list=56%, signal=44%	AXIN1/FZD5/DVL1/CSNK1D/DVL2/DVL3/SKP1/CUL1/GSK3A/CSNK1E/SSPOP/CTNNB1/WNT3A/GSK3B/LRP6/CSNK1A1/APC/AXIN2	UCES
BIOCARTA_WNT_PATHWAY	BIOCARTA_WNT_PATHWAY	24	0.370366	1.71881	0.0111406	0.0353538	0.0222361	35672	tags=100%, list=63%, signal=37%	AXIN1/DVL1/HDAC1/FRAT1/TAB1/CSNK2A1/HNF1A/TLE1/CCND1/CTBP1/PPP2CA/PPARD/MAP3K7/NLK/CREBBP/CTNNB1/MYC/GSK3B/BTRC/FZD1/SMAD4/APC/WNT1/WIF1	UCES
REACTOME_WNT5A_DEPENDENT_INTERNALIZATION_OF_FZD4	REACTOME_WNT5A_DEPENDENT_INTERNALIZATION_OF_FZD4	15	0.448275	1.84786	0.0113482	0.0356791	0.0224408	31257	tags=100%, list=55%, signal=45%	AP2S1/PRKCG/AP2M1/CLTA/ARRB2/AP2A1/CLTB/AP2A2/DVL2/AP2B1/CLTC/WNT5A/PRKCB/FZD4/PRKCA	UCES
MEBARKI_HCC_PROGENITOR_WNT_UP	MEBARKI_HCC_PROGENITOR_WNT_UP	197	-0.384138	-1.7011	3.08088e-05	0.000773705	0.000623219	8960	tags=32%, list=17%, signal=27%	FLNA/KANK1/LEF1/SLC7A5/ST6GAL2/EXT1/ZNF608/ADAM19/PTPN22/LCP1/PRAG1/THBS2/GLIPR1/P4HA2/NOG/FRMD5/IGFBP5/ACTN1/MYH9/GRK3/RASSF9/IL1R1/ENO2/SERPINE1/CSPG5/PLAUR/HAPLN1/JAG2/PKP3/FHL2/DPT/MILR1/DCBLD2/SLC38A3/CSF1R/CARD11/IGFL1/SPOCD1/IGF2BP3/CDCP1/COL5A2/VCAN/KLHL4/CXCL3/ARHGEF3/TNRC18P2/ZNF474/TNFAIP6/LRRC15/PRSS23/FIBCD1/SLC1A3/PRR5L/LCE1A/F3/CCR1/KRT17P1/TYRP1/ITGB4/MANCR/MMP13/CLDN2/PI15/LINC01…	UCS
MEBARKI_HCC_PROGENITOR_WNT_UP_CTNNB1_DEPENDENT	MEBARKI_HCC_PROGENITOR_WNT_UP_CTNNB1_DEPENDENT	87	-0.468332	-1.7936	0.000130971	0.00247242	0.00199154	11144	tags=41%, list=21%, signal=33%	COL1A2/SLC12A8/TCF7/COL3A1/RNF43/CARMN/KANK1/LEF1/ST6GAL2/LCP1/PRAG1/P4HA2/NOG/IGFBP5/IL1R1/ENO2/SERPINE1/HAPLN1/PKP3/DPT/SLC38A3/CSF1R/IGFL1/IGF2BP3/COL5A2/KLHL4/CXCL3/SLC1A3/PRR5L/F3/TYRP1/ITGB4/MMP13/CLDN2/PI15/LINC01705	UCS
MEBARKI_HCC_PROGENITOR_WNT_UP_CTNNB1_DEPENDENT_BLOCKED_BY_FZD8CRD	MEBARKI_HCC_PROGENITOR_WNT_UP_CTNNB1_DEPENDENT_BLOCKED_BY_FZD8CRD	47	-0.511865	-1.73617	0.00173964	0.0185673	0.014956	8920	tags=40%, list=17%, signal=34%	KANK1/LEF1/ST6GAL2/LCP1/PRAG1/NOG/IGFBP5/IL1R1/SERPINE1/HAPLN1/DPT/IGF2BP3/COL5A2/KLHL4/SLC1A3/F3/TYRP1/PI15/LINC01705	UCS
MEBARKI_HCC_PROGENITOR_WNT_UP_BLOCKED_BY_FZD8CRD	MEBARKI_HCC_PROGENITOR_WNT_UP_BLOCKED_BY_FZD8CRD	124	-0.362297	-1.48623	0.00253758	0.024324	0.0195929	8920	tags=31%, list=17%, signal=26%	KANK1/LEF1/SLC7A5/ST6GAL2/EXT1/ZNF608/LCP1/PRAG1/THBS2/NOG/IGFBP5/ACTN1/MYH9/GRK3/IL1R1/SERPINE1/CSPG5/HAPLN1/JAG2/FHL2/DPT/MILR1/SPOCD1/IGF2BP3/CDCP1/COL5A2/VCAN/KLHL4/ARHGEF3/PRSS23/FIBCD1/SLC1A3/LCE1A/F3/CCR1/TYRP1/PI15/LINC01705	UCS
MEBARKI_HCC_PROGENITOR_WNT_DN_BLOCKED_BY_FZD8CRD	MEBARKI_HCC_PROGENITOR_WNT_DN_BLOCKED_BY_FZD8CRD	70	0.459557	2.28348	2.09306e-06	1.58929e-05	9.54327e-06	10107	tags=41%, list=21%, signal=33%	ABCD2/C5orf46/CYP7B1/JAKMIP2/FAM183BP/GCH1/PARD6B/LINC01554/GASK1A/ITGA8/ZFP2/SPINK5/BEST2/TDRD6/BCO2/RASSF4/STOX1/PDE8B/SLIT2/FGD4/PTPRQ/RASGRP2/FLJ31104/MIR3936HG/TRMT9B/RAB26/HCG9/OCLNP1/MRC1	UVM
MEBARKI_HCC_PROGENITOR_WNT_DN	MEBARKI_HCC_PROGENITOR_WNT_DN	92	0.404511	2.08021	7.69009e-06	5.24953e-05	3.1522e-05	10107	tags=39%, list=21%, signal=31%	ABCD2/C5orf46/CYP7B1/JAKMIP2/FA2H/VSIG1/FAM183BP/GCH1/LINC01554/GASK1A/ITGA8/ZFP2/SPINK5/BEST2/TDRD6/BCO2/RASSF4/MARCO/SPTB/STOX1/PDE8B/GPC6/SLIT2/FGD4/PTPRQ/ZBED3-AS1/S100P/RASGRP2/FLJ31104/PRKAR2B/MIR3936HG/TRMT9B/RAB26/HCG9/OCLNP1/MRC1	UVM
MEBARKI_HCC_PROGENITOR_WNT_UP	MEBARKI_HCC_PROGENITOR_WNT_UP	197	0.305771	1.79731	2.716e-05	0.000167462	0.000100556	7826	tags=24%, list=16%, signal=20%	FRMD5/GBP1/EPYC/PTPN22/MMP7/EVI2A/LUM/RASSF9/ADAM19/KLHL4/RSPO3/THBS2/CARMN/CXCL3/SLC1A3/VCAN/ST6GAL2/LINC01705/SH3GL1P2/GCNT1/RDH10/ARHGEF3/TGFB2/GLIPR1/NR2F1-AS1/SPOCK1/MOXD1/MEX3B/PI15/MDM1/DPYSL3/LYPD1/PPP2R2C/MMP13/LCP1/PRR5L/ZNF474/CFAP74/SLC26A2/IGF2BP3/FBN1/EPHB2/RBM24/CDCP1/PSTPIP2/ARL4C/CGB3	UVM
MEBARKI_HCC_PROGENITOR_WNT_UP_CTNNB1_DEPENDENT	MEBARKI_HCC_PROGENITOR_WNT_UP_CTNNB1_DEPENDENT	87	0.375511	1.9433	0.000109071	0.000590413	0.000354527	8047	tags=29%, list=17%, signal=24%	GBP1/EPYC/MMP7/LUM/KLHL4/CARMN/CXCL3/SLC1A3/ST6GAL2/LINC01705/SH3GL1P2/GCNT1/RDH10/NR2F1-AS1/PI15/LYPD1/MMP13/LCP1/PRR5L/SLC26A2/IGF2BP3/EPHB2/RBM24/ARL4C/NREP	UVM
MEBARKI_HCC_PROGENITOR_WNT_UP_CTNNB1_DEPENDENT_BLOCKED_BY_FZD8CRD	MEBARKI_HCC_PROGENITOR_WNT_UP_CTNNB1_DEPENDENT_BLOCKED_BY_FZD8CRD	47	0.407475	1.86066	0.00126394	0.00523228	0.00314184	7750	tags=32%, list=16%, signal=27%	EPYC/LUM/KLHL4/SLC1A3/ST6GAL2/LINC01705/RDH10/NR2F1-AS1/PI15/LYPD1/LCP1/SLC26A2/IGF2BP3/EPHB2/RBM24	UVM
GOBP_POSITIVE_REGULATION_OF_WNT_SIGNALING_PATHWAY	GOBP_POSITIVE_REGULATION_OF_WNT_SIGNALING_PATHWAY	142	0.28198	1.57055	0.0019923	0.00965219	0.00628589	10230	tags=30%, list=21%, signal=23%	EGF/SFRP2/SULF1/DKK2/DKK1/WNT10B/RSPO3/LRRK2/ATP6V1C2/WNT5A/MIR145/TLR2/ROR2/XIAP/FGF2/ATP6V0C/SHH/GPC5/ASPM/CAPRIN2/LGR4/FGF9/ILK/UBR5/USP47/DEPDC1B/PPM1A/FGFR2/GSKIP/BMP2/RNF146/TNFAIP3/TNKS2/ANKRD6/USP8/TERT/CSNK1G3/ARNTL/CDC73/TTC21B/DDX3X/EGFR	UVM
MEBARKI_HCC_PROGENITOR_WNT_DN_CTNNB1_DEPENDENT	MEBARKI_HCC_PROGENITOR_WNT_DN_CTNNB1_DEPENDENT	31	0.437116	1.75252	0.00283688	0.0105324	0.00632441	15753	tags=65%, list=32%, signal=44%	JAKMIP2/VSIG1/LINC01554/BEST2/BCO2/MARCO/PDE8B/GPC6/ZBED3-AS1/MRC1/RPGRIP1/PLAAT2/DIO2/USP43/ARHGAP20/RALGPS1/GRK4/MPV17L/NR3C2/LAIR1	UVM
MEBARKI_HCC_PROGENITOR_WNT_UP_BLOCKED_BY_FZD8CRD	MEBARKI_HCC_PROGENITOR_WNT_UP_BLOCKED_BY_FZD8CRD	124	0.28857	1.56541	0.00313005	0.0114976	0.006904	7764	tags=25%, list=16%, signal=21%	EPYC/EVI2A/LUM/KLHL4/RSPO3/THBS2/CARMN/SLC1A3/VCAN/ST6GAL2/LINC01705/RDH10/ARHGEF3/TGFB2/NR2F1-AS1/MOXD1/MEX3B/PI15/MDM1/DPYSL3/LYPD1/PPP2R2C/LCP1/CFAP74/SLC26A2/IGF2BP3/FBN1/EPHB2/RBM24/CDCP1/PSTPIP2	UVM
GOMF_WNT_PROTEIN_BINDING	GOMF_WNT_PROTEIN_BINDING	30	0.481811	1.92819	0.00280519	0.0128515	0.00836944	4708	tags=23%, list=10%, signal=21%	SFRP2/PTPRO/ROR1/WIF1/APCDD1L/ROR2/FRZB	UVM
GOBP_REGULATION_OF_WNT_SIGNALING_PATHWAY	GOBP_REGULATION_OF_WNT_SIGNALING_PATHWAY	329	0.215117	1.34307	0.0054045	0.0224117	0.0145954	9625	tags=22%, list=20%, signal=18%	ISL1/EGF/CCNYL2/SFRP2/ALPK2/PTPRO/TBX18/WIF1/APCDD1L/SULF1/GREM1/DKK2/DKK1/WNT10B/RSPO3/CMAHP/LRRK2/ATP6V1C2/WNT5A/MIR199A1/PFDN5/NPHP3/MIR145/TLR2/ROR2/HECW1/DKK4/FRZB/XIAP/FGF2/ATP6V0C/TMEM64/DKK3/CDH2/SHH/GPC5/ASPM/IFT80/SOX2/CAPRIN2/LGR4/FGF9/MDFIC/CYLD/ILK/TIAM1/UBR5/SCYL2/USP47/DEPDC1B/APC/PPM1A/FGFR2/GSKIP/BMP2/RNF146/CXXC4/TNFAIP3/TNKS2/ANKRD6/USP8/FZD6/CDK14/TERT/STK3/HMGXB4/CSNK1G3/TMEM…	UVM
GOBP_REGULATION_OF_NON_CANONICAL_WNT_SIGNALING_PATHWAY	GOBP_REGULATION_OF_NON_CANONICAL_WNT_SIGNALING_PATHWAY	26	0.474133	1.84817	0.00807949	0.0313062	0.0203879	8767	tags=31%, list=18%, signal=25%	SFRP2/DKK1/RSPO3/WNT5A/NPHP3/IFT80/TIAM1/ANKRD6	UVM
REACTOME_WNT_LIGAND_BIOGENESIS_AND_TRAFFICKING	REACTOME_WNT_LIGAND_BIOGENESIS_AND_TRAFFICKING	26	0.425604	1.64183	0.012571	0.0367905	0.0220917	10478	tags=46%, list=22%, signal=36%	WNT1/WNT16/WNT10B/WNT5A/WNT8B/WNT9B/WNT2B/TMED5/WNT9A/WNT2/VPS26A/VPS29	UVM
WP_REGULATION_OF_WNT_BCATENIN_SIGNALING_BY_SMALL_MOLECULE_COMPOUNDS	WP_REGULATION_OF_WNT_BCATENIN_SIGNALING_BY_SMALL_MOLECULE_COMPOUNDS	17	0.508562	1.71489	0.0126639	0.0370426	0.0222431	9458	tags=35%, list=19%, signal=28%	WNT1/TCF4/DKK3/MBOAT1/APC/CSNK1A1	UVM
GOBP_REGULATION_OF_WNT_SIGNALING_PATHWAY_PLANAR_CELL_POLARITY_PATHWAY	GOBP_REGULATION_OF_WNT_SIGNALING_PATHWAY_PLANAR_CELL_POLARITY_PATHWAY	16	0.555207	1.8594	0.00995944	0.037057	0.024133	3628	tags=25%, list=7%, signal=23%	SFRP2/DKK1/RSPO3/NPHP3	UVM
REACTOME_FORMATION_OF_THE_BETA_CATENIN_TCF_TRANSACTIVATING_COMPLEX	REACTOME_FORMATION_OF_THE_BETA_CATENIN_TCF_TRANSACTIVATING_COMPLEX	89	-0.331479	-1.51674	0.013031	0.0378172	0.0227082	20264	tags=51%, list=42%, signal=29%	TRRAP/TLE1/TLE3/TCF7/H2AX/KAT5/H2BC7/KMT2D/H3C1/H4C8/BCL9L/H2BC21/H4C6/MEN1/RUVBL1/H2AC20/H4C15/RUNX3/H2AC14/PYGO2/H4C3/H3C12/H2BC10/H3C4/H2BC14/H4C2/SMARCA4/H2AJ/H2BC8/H2AC4/TLE2/H2BC5/H4C11/H2BC12/H4C13/H4C1/H2BS1/TCF7L1/H3C2/H3C15/H4C9/H4C5/H2AC7/H2AC8/H3C11	UVM
GOBP_WNT_SIGNALING_PATHWAY_INVOLVED_IN_MIDBRAIN_DOPAMINERGIC_NEURON_DIFFERENTIATION	GOBP_WNT_SIGNALING_PATHWAY_INVOLVED_IN_MIDBRAIN_DOPAMINERGIC_NEURON_DIFFERENTIATION	12	0.613645	1.8948	0.0128113	0.0450802	0.029358	13584	tags=75%, list=28%, signal=54%	WNT1/WNT5A/WNT9B/WNT2/RYK/CTNNB1/LRP6/WNT3A/WNT3	UVM
MEBARKI_HCC_PROGENITOR_WNT_DN_CTNNB1_DEPENDENT_BLOCKED_BY_FZD8CRD	MEBARKI_HCC_PROGENITOR_WNT_DN_CTNNB1_DEPENDENT_BLOCKED_BY_FZD8CRD	21	0.470461	1.68083	0.0174192	0.0481328	0.0289025	16351	tags=67%, list=34%, signal=44%	JAKMIP2/LINC01554/SPINK5/BEST2/BCO2/PDE8B/MRC1/RPGRIP1/USP43/RALGPS1/GRK4/NR3C2/LAIR1/BTNL9	UVM
